# Supplementary material for: Global Transcriptomic Analysis and Function Identification of Malolactic Enzyme Pathway of Lactobacillus paracasei L9 in Response to Bile Stress
Source: Front Microbiol. 2018 Aug 23;9:1978. doi: 10.3389/fmicb.2018.01978 (PMC6119781; doi:10.3389/fmicb.2018.01978)
Supplement: Supplementary file 4 [file Table_4.XLSX]

## Sheet: Sheet1
Table S4 The information of reads mapping to the reference genome.
Sample name	OG1	OG2	OG3	CK1	CK2	CK3
Total reads	10900838	8268958	9997302	9633970	10346460	9360264
Total mapped	10125245 (92.89%)	7698750 (93.1%)	9295095 (92.98%)	8847845 (91.84%)	9554256 (92.34%)	8612554 (92.01%)
Multiple mapped	383939 (3.52%)	290640 (3.51%)	341156 (3.41%)	484372 (5.03%)	527694 (5.1%)	488061 (5.21%)
Uniquely mapped	9741306 (89.36%)	7408110 (89.59%)	8953939 (89.56%)	8363473 (86.81%)	9026562 (87.24%)	8124493 (86.8%)
