# Supplementary material for: Global Transcriptomic Analysis and Function Identification of Malolactic Enzyme Pathway of Lactobacillus paracasei L9 in Response to Bile Stress
Source: Front Microbiol. 2018 Aug 23;9:1978. doi: 10.3389/fmicb.2018.01978 (PMC6119781; doi:10.3389/fmicb.2018.01978)
Supplement: Supplementary file 5 [file Table_5.XLSX]

## Sheet: L9OGvsL9CK.DEG_up
Table S5 Total differential expressed genes in L. paracasei L9 transcriptome under bile stress.
Gene_id	readcount_L9OG	readcount_L9CK	log2FoldChange	pval	padj
LPL9_0970	1906.93	80.2513	4.5706	2.71e-45	3.43e-43
LPL9_1667	459.858	30.1163	3.9326	1.19e-08	9.41e-08
LPL9_1668	432.227	35.125	3.6212	1.97e-08	1.49e-07
LPL9_0969	516.396	49.9426	3.3701	3.69e-51	7.78e-49
LPL9_0968	14990.9	1549.12	3.2746	4.58e-30	3.13e-28
LPL9_0057	2051	255.715	3.0037	5.28e-111	6.68e-108
LPL9_2561	2325.18	303.183	2.9391	1.48e-48	2.35e-46
LPL9_0433	125.883	17.2788	2.865	0.00039012	0.0012806
LPL9_0598	7.32299	1.06394	2.783	0.0090993	0.021541
LPL9_0747	5532.02	934.984	2.5648	4.2e-30	2.95e-28
LPL9_2126	1374.39	247.059	2.4759	1.02e-27	5.6e-26
LPL9_1419	2710.04	488.606	2.4716	1.58e-28	9.78e-27
LPL9_0056	13401.4	2655.3	2.3354	8.39e-49	1.42e-46
LPL9_1418	5306.73	1068.92	2.3117	1.64e-20	5.33e-19
LPL9_0157	2064.75	437.934	2.2372	5.53e-68	3.5e-65
LPL9_1309	419.215	89.3238	2.2306	1e-39	9.38e-38
LPL9_1280	1942.2	442.329	2.1345	1.26e-62	4.54e-60
LPL9_0488	281.177	69.575	2.0148	1.16e-27	6.15e-26
LPL9_1281	5574.78	1410.43	1.9828	1.14e-62	4.54e-60
LPL9_1849	43.135	11.2604	1.9376	3.63e-07	2.19e-06
LPL9_1521	644.955	169.912	1.9244	7.86e-19	2.19e-17
LPL9_2155	420.413	111.207	1.9186	2.27e-05	9.97e-05
LPL9_0739	609.144	162.432	1.9069	4.19e-21	1.5e-19
LPL9_0083	28.7174	7.73476	1.8925	4.93e-05	0.00020108
LPL9_0657	231.534	62.4847	1.8896	9.53e-19	2.62e-17
LPL9_1282	7976.16	2158.61	1.8856	2.06e-58	6.53e-56
LPL9_2329	6261.2	1747.91	1.8408	4.74e-07	2.8e-06
LPL9_2299	707.984	198.578	1.834	1.7e-06	9.07e-06
LPL9_2154	543.089	154.804	1.8107	0.00070714	0.0021817
LPL9_2916	86.7827	24.7656	1.8091	1.03e-10	1.12e-09
LPL9_1962	5206.78	1487.69	1.8073	4.93e-18	1.25e-16
LPL9_1615	1457.63	417.401	1.8041	8.48e-13	1.17e-11
LPL9_0364	1320.01	380.009	1.7964	6.79e-43	7.48e-41
sRNA00054	6609.09	1914.13	1.7878	2.48e-06	1.3e-05
LPL9_2156	1597.37	465.485	1.7789	1.25e-09	1.12e-08
LPL9_0487	346.184	102.899	1.7503	2.35e-15	4.26e-14
LPL9_2937	7798.78	2339.54	1.737	5.37e-50	1.05e-47
LPL9_0086	193.921	58.6173	1.7261	1.08e-17	2.61e-16
LPL9_1931	35.7439	10.8955	1.714	3.34e-05	0.00014133
LPL9_0798	7989.43	2453.49	1.7033	2.17e-17	5.05e-16
LPL9_1891	149.023	45.9742	1.6966	1.54e-14	2.53e-13
LPL9_0905	1102	343.581	1.6814	1.54e-36	1.22e-34
LPL9_2760	1774.47	553.275	1.6813	1.45e-40	1.47e-38
LPL9_0091	743.214	231.867	1.6805	1.32e-32	9.81e-31
LPL9_2598	274.515	86.0086	1.6743	2.06e-16	4.31e-15
LPL9_2153	775.268	247.528	1.6471	0.0029709	0.0080831
LPL9_0723	168.323	54.7039	1.6215	3.46e-09	2.95e-08
LPL9_1542	661.96	218.386	1.5999	3.71e-19	1.09e-17
LPL9_1544	3406.54	1135.8	1.5846	4.79e-40	4.67e-38
LPL9_0432	302.918	101.334	1.5798	0.022371	0.04798
LPL9_2971	661.962	222.795	1.571	1.26e-10	1.35e-09
LPL9_1911	8262.5	2781.8	1.5706	8.62e-05	0.0003328
LPL9_2016	672.019	228.884	1.5539	1.09e-27	5.89e-26
LPL9_1666	212.24	72.4948	1.5497	3.72e-13	5.24e-12
LPL9_1543	4916.3	1702.42	1.53	9.4e-39	8.5e-37
sRNA00008	31.7131	11.0349	1.523	0.00029066	0.00098036
LPL9_1607	395.56	138.405	1.515	3.92e-21	1.42e-19
LPL9_0585	50.5801	17.6987	1.5149	8.48e-06	3.99e-05
LPL9_0178	442.51	156.537	1.4992	5.43e-06	2.65e-05
LPL9_1858	7473.97	2644.69	1.4988	1.07e-15	2.07e-14
LPL9_3033	568.775	201.4	1.4978	2.46e-10	2.51e-09
LPL9_2797	134.762	47.9389	1.4911	0.019755	0.042892
LPL9_2450	487.395	173.554	1.4897	1.03e-22	4.08e-21
LPL9_2004	493.344	175.998	1.487	5.38e-18	1.35e-16
LPL9_0260	199.851	71.3137	1.4867	2.23e-13	3.24e-12
LPL9_2470	272.618	98.8926	1.4629	3.2e-15	5.66e-14
LPL9_1139	266.511	97.571	1.4497	3.57e-16	7.24e-15
LPL9_1124	446.378	163.869	1.4457	1.08e-20	3.65e-19
LPL9_0887	468.674	172.753	1.4399	3.47e-21	1.28e-19
LPL9_0748	320.007	118.857	1.4289	3.06e-14	4.91e-13
LPL9_3006	32.1036	11.9284	1.4283	0.00047469	0.0015155
LPL9_1348	92.2107	34.325	1.4257	3.08e-08	2.24e-07
LPL9_2497	191.771	71.4151	1.4251	3.02e-05	0.00012931
LPL9_0156	133.765	49.9272	1.4218	2.25e-09	1.95e-08
Novel00004	2172.39	810.896	1.4217	3.27e-07	2.01e-06
LPL9_2257	207.247	77.4502	1.42	8.2e-12	1.01e-10
LPL9_2165	95.1908	35.6834	1.4156	2.3e-08	1.73e-07
LPL9_2801	141.981	53.2894	1.4138	6.1e-11	6.78e-10
LPL9_2993	122.463	46.3467	1.4018	1.01e-09	9.16e-09
LPL9_1824	949.368	359.81	1.3997	9.93e-26	4.84e-24
LPL9_0904	1703.49	646.898	1.3969	4.66e-29	3.03e-27
LPL9_2703	2621.81	995.778	1.3967	1.77e-08	1.35e-07
LPL9_2722	2977.25	1146.7	1.3765	2.66e-07	1.66e-06
LPL9_0797	18528.2	7137.96	1.3761	3.56e-18	9.21e-17
LPL9_0991	8360.94	3229.27	1.3725	9.04e-20	2.86e-18
LPL9_2877	791.124	307.282	1.3643	2.91e-23	1.19e-21
LPL9_1997	1058.91	416.499	1.3462	4.24e-11	4.81e-10
LPL9_0648	1897.89	747.998	1.3433	3.29e-12	4.34e-11
LPL9_2704	2895.19	1141.93	1.3422	1.86e-07	1.19e-06
LPL9_0087	228.926	90.41	1.3403	2.53e-13	3.65e-12
LPL9_2152	1363.77	539.47	1.338	3.57e-05	0.00014984
LPL9_1273	62.0021	24.5712	1.3353	1.55e-05	6.98e-05
LPL9_1964	158.442	62.9659	1.3313	1.3e-10	1.38e-09
LPL9_0446	107.094	42.7051	1.3264	4.04e-08	2.91e-07
LPL9_2328	54828.2	21890	1.3246	0.00097225	0.0029179
LPL9_2001	38.2477	15.2835	1.3234	0.00066714	0.0020709
LPL9_0673	3996.81	1598.46	1.3222	4.41e-07	2.62e-06
LPL9_2934	620.477	248.976	1.3174	1.12e-11	1.36e-10
LPL9_1601	341.621	137.713	1.3107	9.29e-16	1.81e-14
LPL9_2343	4637.55	1877.12	1.3048	0.0037413	0.0099649
LPL9_0092	735.336	301.552	1.286	1.01e-13	1.54e-12
LPL9_0203	44.6028	18.32	1.2837	0.00025301	0.00086957
LPL9_2498	319.357	131.407	1.2811	8.16e-15	1.41e-13
LPL9_2445	1258.73	524.225	1.2637	2.77e-10	2.8e-09
sRNA00006	912.299	382.123	1.2555	5.17e-21	1.82e-19
LPL9_2464	1807.78	757.214	1.2554	2.25e-11	2.62e-10
LPL9_0860	2740.71	1157.99	1.2429	1.62e-16	3.44e-15
LPL9_2005	56.0982	23.7639	1.2392	7.96e-05	0.00030956
LPL9_2002	334.412	142.372	1.232	5.14e-14	7.99e-13
LPL9_1713	7914.49	3372.15	1.2308	1.25e-11	1.51e-10
LPL9_0759	4013	1721.21	1.2213	1.43e-25	6.82e-24
LPL9_0760	4870.5	2100.85	1.2131	1.56e-25	7.31e-24
LPL9_2966	548.04	236.971	1.2096	4.94e-11	5.56e-10
LPL9_2006	103.183	45.0349	1.1961	5.39e-06	2.64e-05
LPL9_2050	62.9848	27.7472	1.1827	4.67e-05	0.00019134
LPL9_2235	159.147	70.3509	1.1777	7.29e-09	5.96e-08
LPL9_2521	277.365	122.764	1.1759	4.21e-12	5.44e-11
LPL9_2723	124.5	55.4172	1.1677	1.33e-07	8.76e-07
LPL9_1998	253.488	112.948	1.1663	2.79e-10	2.8e-09
LPL9_2732	480.023	215.424	1.1559	7.96e-13	1.1e-11
LPL9_2932	1245.85	560.65	1.152	0.0004368	0.0014077
LPL9_0458	89.4335	40.8647	1.13	3.76e-05	0.00015669
LPL9_0933	1183.85	541.525	1.1284	7.58e-17	1.67e-15
LPL9_1193	1439.33	658.403	1.1283	2.42e-19	7.47e-18
LPL9_2984	160.063	73.3102	1.1265	1.8e-08	1.38e-07
LPL9_0434	147.355	67.5554	1.1251	0.016533	0.036704
LPL9_0176	185.983	85.2851	1.1248	6.11e-09	5.04e-08
LPL9_2503	536.017	247.227	1.1164	1.28e-14	2.13e-13
LPL9_2711	3269.32	1519.87	1.105	7.22e-21	2.49e-19
LPL9_2258	239.013	111.139	1.1047	5.25e-10	4.95e-09
LPL9_0016	112.596	52.3805	1.104	5.01e-06	2.47e-05
LPL9_0310	324.465	150.993	1.1036	7.03e-08	4.84e-07
LPL9_1812	746.007	347.803	1.1009	2.82e-16	5.86e-15
LPL9_2000	332.558	155.822	1.0937	6.18e-05	0.0002472
LPL9_2003	33.6948	15.788	1.0937	0.0050276	0.01289
LPL9_0774	297.21	139.879	1.0873	5.5e-11	6.17e-10
LPL9_0141	107.553	50.7585	1.0833	2.69e-06	1.4e-05
LPL9_2802	248.43	117.428	1.0811	4.45e-10	4.25e-09
LPL9_2509	821.837	389.911	1.0757	1.83e-14	2.99e-13
LPL9_1805	396.96	188.471	1.0747	4.96e-12	6.32e-11
LPL9_2123	136.363	65.2795	1.0627	4.29e-07	2.56e-06
LPL9_2447	1837.32	881.991	1.0588	3.03e-13	4.31e-12
LPL9_0481	303.855	146.077	1.0566	1.85e-10	1.93e-09
LPL9_1973	613.586	295.369	1.0547	4.26e-14	6.7e-13
LPL9_2813	67.2823	32.5777	1.0463	0.00090139	0.0027311
LPL9_1974	677.816	328.678	1.0442	1.86e-08	1.42e-07
LPL9_2037	1462.49	712.373	1.0377	7.45e-17	1.66e-15
LPL9_1679	252.992	123.665	1.0327	3.68e-09	3.1e-08
LPL9_1994	48.9463	23.9964	1.0284	0.0010377	0.0030945
LPL9_0088	219.995	107.885	1.028	1.16e-08	9.24e-08
LPL9_0035	178.941	87.7792	1.0275	3.21e-06	1.63e-05
LPL9_0922	479.303	235.214	1.027	2.66e-12	3.55e-11
LPL9_3021	269.514	132.305	1.0265	0.0014656	0.0042281
LPL9_2960	2080.31	1024.13	1.0224	7.47e-09	6.09e-08
LPL9_1376	565.397	278.719	1.0205	6.45e-13	8.98e-12
LPL9_1999	819.175	403.833	1.0204	6.43e-11	7.11e-10
LPL9_2970	1088.77	537.465	1.0185	1.08e-06	6.07e-06
LPL9_1192	1116.52	551.513	1.0175	1.99e-15	3.67e-14
LPL9_0289	598.085	295.523	1.0171	0.0036667	0.0097971
LPL9_0581	53.4416	26.5591	1.0088	0.0014212	0.0041143
LPL9_0516	224.573	111.736	1.0071	5.4e-06	2.64e-05
LPL9_0440	248.077	123.502	1.0063	9.81e-09	7.86e-08
LPL9_2469	205.396	102.301	1.0056	2.83e-08	2.1e-07
LPL9_2749	52.6679	26.2719	1.0034	0.0012199	0.0035723
LPL9_0758	3076.49	1539.9	0.99845	1.55e-17	3.67e-16
LPL9_2018	261.664	130.987	0.99829	4.76e-09	3.96e-08
LPL9_0095	513.197	257.277	0.99619	6.7e-12	8.44e-11
LPL9_2366	461.339	232.364	0.98944	1.67e-11	1.97e-10
LPL9_0677	2238.1	1128.08	0.98841	2.01e-16	4.25e-15
LPL9_0697	1208.97	609.411	0.98829	8.1e-15	1.4e-13
LPL9_0411	209.305	106.61	0.97326	0.00098082	0.0029401
LPL9_1711	25587.6	13105.3	0.9653	0.00025015	0.00086209
LPL9_0046	87.5142	44.8559	0.96422	0.0001067	0.00040519
LPL9_2179	525.596	269.779	0.96218	2.06e-11	2.4e-10
LPL9_0093	1750.27	901.046	0.95791	2.69e-15	4.81e-14
LPL9_1550	398.418	205.135	0.95771	0.007235	0.017706
LPL9_2764	217.485	112.257	0.95411	1.06e-07	7.1e-07
LPL9_0981	1047.45	545.665	0.9408	2.72e-13	3.9e-12
LPL9_2876	72.6625	37.8902	0.93939	0.00037283	0.0012345
LPL9_0675	7083.21	3713.09	0.93178	3.21e-16	6.6e-15
LPL9_2693	716.816	378.393	0.92172	9.69e-12	1.19e-10
LPL9_2507	44.1881	23.3367	0.92106	0.0080051	0.019311
LPL9_0885	1297.02	687.265	0.91626	2.02e-13	2.96e-12
LPL9_0441	33.6375	17.8383	0.91509	0.011046	0.0256
LPL9_0207	97.7813	51.9615	0.91212	0.00013405	0.00049423
LPL9_2019	178.117	94.6516	0.91212	1.78e-06	9.41e-06
LPL9_2635	340.722	181.42	0.90926	0.00012432	0.00046251
LPL9_0773	191.99	102.851	0.90047	1.07e-06	6.02e-06
sRNA00030	40.874	21.9234	0.89871	0.0092358	0.021823
LPL9_0486	459.472	247.289	0.89378	0.0034655	0.0093385
LPL9_0736	1007.4	542.697	0.89242	3.75e-12	4.92e-11
LPL9_2689	175.502	94.6659	0.89057	2.46e-06	1.29e-05
LPL9_0494	149.997	80.9677	0.88952	1.33e-05	6.13e-05
LPL9_2992	236.336	127.702	0.88805	4.81e-05	0.00019666
LPL9_2046	765.906	413.899	0.88789	1.65e-11	1.95e-10
LPL9_1600	2445.7	1324.59	0.88471	1.76e-13	2.61e-12
LPL9_2435	2733.1	1480.5	0.88445	3.93e-14	6.23e-13
LPL9_2490	49.6032	26.8782	0.884	0.0068641	0.016897
LPL9_0470	1465.76	796.322	0.88023	3.14e-10	3.12e-09
LPL9_0540	823.091	447.682	0.87858	1.02e-06	5.74e-06
LPL9_0197	148.653	80.8884	0.87795	0.0044351	0.01151
LPL9_1916	302.957	165.22	0.87472	8.4e-08	5.75e-07
LPL9_1271	47.949	26.2101	0.87138	0.0085416	0.020315
LPL9_0020	9596.7	5248.65	0.87059	1.19e-08	9.41e-08
LPL9_2517	333.368	182.996	0.8653	4.74e-08	3.37e-07
LPL9_0611	2542.67	1395.77	0.86528	3.16e-13	4.48e-12
LPL9_1322	583.101	320.802	0.86206	9.01e-10	8.3e-09
LPL9_0065	67.6093	37.2068	0.86166	0.0020311	0.0057163
Novel00044	1027.28	565.377	0.86154	0.00044487	0.00143
LPL9_2484	37.7594	20.7974	0.86043	0.016648	0.036893
LPL9_1875	129.231	71.3685	0.85659	4.26e-05	0.00017583
LPL9_2884	60.233	33.3627	0.85232	0.0027912	0.0076517
LPL9_2856	205.222	113.902	0.84939	0.00027875	0.00095153
LPL9_1842	647.303	360.362	0.84499	6.44e-10	6.05e-09
LPL9_1990	773.669	430.852	0.84453	1.33e-10	1.4e-09
LPL9_1354	110.563	61.6072	0.8437	0.0011049	0.0032732
LPL9_0886	2569.34	1435.84	0.83951	1.44e-12	1.95e-11
LPL9_2449	2055.14	1149.27	0.83852	4.68e-12	5.99e-11
LPL9_2017	362.648	203.332	0.83473	3.92e-07	2.35e-06
LPL9_0082	451.353	254.705	0.82543	1.7e-08	1.31e-07
LPL9_0090	290.875	164.294	0.82412	3.52e-06	1.78e-05
LPL9_2958	195.652	110.555	0.82353	6.61e-06	3.16e-05
LPL9_2915	241.95	137.075	0.81974	1.71e-06	9.08e-06
LPL9_1614	1576.65	894.764	0.81728	1.3e-06	7.05e-06
LPL9_1712	3070.46	1743.75	0.81626	0.00012941	0.00047853
LPL9_2441	379.325	215.731	0.8142	9.39e-08	6.34e-07
LPL9_1932	620.896	353.145	0.81409	0.00037745	0.0012465
LPL9_0034	2977.11	1693.41	0.81398	9.19e-07	5.21e-06
LPL9_0053	598.714	340.58	0.81387	7.06e-09	5.79e-08
LPL9_1940	467.847	266.26	0.8132	4.67e-05	0.00019134
LPL9_0882	4344.69	2473.68	0.8126	1.14e-12	1.55e-11
LPL9_2954	531.793	303.057	0.81127	1.14e-08	9.07e-08
LPL9_2989	3790.42	2160.67	0.81088	0.00011465	0.00042987
LPL9_2273	502.096	286.796	0.80794	2.57e-08	1.92e-07
LPL9_2803	255.945	146.225	0.80765	2.19e-06	1.15e-05
LPL9_2431	556.046	318.006	0.80615	8.11e-09	6.56e-08
LPL9_0823	1549.06	888.147	0.80252	7.5e-11	8.23e-10
LPL9_2933	873.413	502.074	0.79876	0.00095666	0.0028745
LPL9_2967	62.1915	35.7621	0.79828	0.0040459	0.010675
LPL9_0081	283.808	163.441	0.79614	1.41e-05	6.44e-05
LPL9_2555	437.907	252.526	0.79419	1.75e-05	7.77e-05
LPL9_2492	366.792	212.01	0.79083	2.51e-07	1.58e-06
LPL9_2233	105.027	60.7605	0.78956	0.000414	0.0013479
LPL9_0208	1258.42	728.306	0.789	3.23e-10	3.19e-09
LPL9_1814	945.506	548.288	0.78615	7.34e-10	6.81e-09
LPL9_2975	373.45	216.879	0.78402	2.94e-07	1.82e-06
LPL9_0681	65.4926	38.0451	0.78362	0.0043483	0.011355
LPL9_1984	254.514	148.088	0.7813	3.39e-06	1.72e-05
LPL9_2702	1212.6	705.852	0.78067	4.09e-10	3.94e-09
LPL9_1329	446.975	260.514	0.77883	1.18e-07	7.83e-07
LPL9_2957	465.221	272.171	0.7734	9.71e-08	6.53e-07
LPL9_2066	185.757	108.91	0.77028	3.07e-05	0.00013076
LPL9_2244	159.501	93.5254	0.77013	6.04e-05	0.00024276
LPL9_2675	17646.2	10358.3	0.76857	7.45e-12	9.3e-11
LPL9_2858	79.3794	46.6731	0.76617	0.0022049	0.0061509
LPL9_0808	368.257	216.724	0.76486	5.34e-07	3.12e-06
LPL9_0022	156.578	92.4377	0.76033	0.00050986	0.0016164
LPL9_2462	537.456	317.582	0.75902	1.1e-07	7.37e-07
LPL9_1927	71.8885	42.5024	0.75822	0.0036589	0.0097867
LPL9_2118	641.467	380.163	0.75476	2.89e-08	2.13e-07
LPL9_0553	104.374	61.9173	0.75335	0.0011325	0.0033395
LPL9_0309	296.532	175.931	0.75318	0.0035177	0.0094388
LPL9_1284	131.379	77.9927	0.75233	0.00023181	0.00080766
LPL9_1049	2107.51	1253.27	0.74984	3.87e-10	3.74e-09
LPL9_0800	697.314	414.878	0.74912	2.96e-08	2.17e-07
LPL9_0135	112.254	66.7942	0.74897	0.00061453	0.0019194
LPL9_2463	1097.88	653.769	0.74787	3.62e-09	3.08e-08
LPL9_1774	747.575	447.544	0.74019	4.94e-07	2.91e-06
LPL9_0167	144.288	86.4656	0.73875	0.00042206	0.0013706
LPL9_2883	138.231	83.0104	0.73571	0.00034403	0.0011466
LPL9_2071	339.359	203.987	0.73434	1.99e-06	1.05e-05
LPL9_0674	6278.87	3776.54	0.73344	9.75e-05	0.00037205
LPL9_1270	814.338	489.881	0.7332	1.72e-08	1.32e-07
LPL9_0124	226.044	136.004	0.73295	1.54e-05	6.96e-05
LPL9_0311	103.178	62.1977	0.73021	0.0012086	0.0035433
LPL9_2044	189.85	114.508	0.72942	7.76e-05	0.00030338
LPL9_0044	50.0021	30.2794	0.72365	0.018842	0.041074
LPL9_2882	202.583	122.74	0.7229	4.17e-05	0.00017334
LPL9_0125	283.682	171.922	0.72252	7.53e-06	3.56e-05
LPL9_2067	2732.33	1656.8	0.72173	9.04e-10	8.3e-09
LPL9_0917	2163.78	1312.15	0.72162	1.72e-09	1.51e-08
LPL9_1944	571.314	346.608	0.72098	2.53e-07	1.59e-06
LPL9_1613	4996.04	3035.19	0.719	4.29e-10	4.12e-09
LPL9_0830	3571.1	2169.86	0.71876	7.94e-09	6.44e-08
LPL9_2174	203.789	124.146	0.71504	6.47e-05	0.00025737
LPL9_1320	365.863	223.293	0.71236	3.06e-06	1.57e-05
LPL9_1515	239.999	146.528	0.71186	2.63e-05	0.00011351
LPL9_0809	527.453	322.355	0.71039	3.61e-07	2.18e-06
LPL9_0139	139.384	85.2158	0.70987	0.00048667	0.0015487
LPL9_0769	81.0807	49.5855	0.70944	0.0041312	0.010866
LPL9_1555	77.0037	47.209	0.70587	0.0055372	0.014026
LPL9_0786	837.632	515.609	0.70004	0.008499	0.020271
LPL9_0391	146.816	90.3954	0.69969	0.00042693	0.0013829
LPL9_2129	559.035	344.647	0.69782	4.05e-05	0.00016837
LPL9_2870	102.167	62.9967	0.69757	0.0015679	0.0044898
LPL9_1888	250.733	154.658	0.69707	2.56e-05	0.00011096
LPL9_0409	55.4191	34.217	0.69567	0.017274	0.038047
LPL9_1444	1997.33	1233.34	0.6955	8.39e-09	6.77e-08
LPL9_2638	677.353	418.628	0.69424	2.24e-07	1.41e-06
LPL9_0199	172.493	106.773	0.69199	0.00023988	0.00083234
LPL9_1606	616.374	381.579	0.69182	5.02e-07	2.95e-06
LPL9_2454	551.526	341.554	0.69132	1.13e-06	6.28e-06
LPL9_2010	216.284	134.016	0.69052	6.86e-05	0.00027187
LPL9_0089	75.4729	46.7969	0.68955	0.0063545	0.015827
LPL9_0807	466.348	289.288	0.6889	1.56e-06	8.39e-06
LPL9_2161	281.625	175.045	0.68605	0.0093765	0.022082
LPL9_0490	787.459	489.868	0.68481	2.78e-07	1.72e-06
LPL9_2886	110.3	68.6968	0.68312	0.0013612	0.0039526
LPL9_2315	555.664	346.725	0.68042	1.12e-06	6.27e-06
LPL9_3013	399.665	249.853	0.67771	7.07e-06	3.37e-05
LPL9_2231	1263.25	789.854	0.67748	4.55e-08	3.26e-07
LPL9_0554	2088.44	1306.77	0.67642	5.99e-05	0.00024167
LPL9_2634	100.961	63.1757	0.67636	0.0023491	0.0065245
LPL9_0080	607.381	380.692	0.67398	0.00038047	0.0012538
LPL9_1494	1947.56	1221.11	0.67348	1.69e-08	1.3e-07
LPL9_0273	974.036	610.907	0.67302	1.47e-07	9.62e-07
LPL9_1167	4880.25	3063.78	0.67164	4.17e-09	3.48e-08
LPL9_2926	1854.44	1166.76	0.66848	7.93e-06	3.74e-05
LPL9_2253	427.667	269.176	0.66794	0.00016179	0.00058703
LPL9_0582	169.343	106.626	0.66739	0.00037385	0.0012362
LPL9_2226	16100.2	10154.3	0.66499	2.52e-09	2.16e-08
LPL9_2875	70.4384	44.4442	0.66437	0.010722	0.02494
LPL9_1269	1239.03	781.87	0.66422	9.02e-08	6.14e-07
LPL9_2022	274.471	173.342	0.66303	3.5e-05	0.00014721
LPL9_2162	569.652	359.917	0.66242	0.0002238	0.00078624
LPL9_2198	3348.82	2116.6	0.66191	1.34e-08	1.04e-07
LPL9_2855	181.249	114.601	0.66136	0.011125	0.025717
LPL9_2758	257.045	162.682	0.65996	7.54e-05	0.00029551
LPL9_0024	230.406	145.983	0.65838	9.65e-05	0.00036869
LPL9_0143	195.766	124.309	0.65521	0.00022663	0.00079179
LPL9_0815	1096.16	697.054	0.65312	2.37e-07	1.49e-06
LPL9_0902	543.485	345.78	0.65239	2.88e-06	1.48e-05
LPL9_0076	286.053	182.01	0.65227	0.0028495	0.0077847
LPL9_2676	2195.47	1397.73	0.65145	4.29e-08	3.08e-07
LPL9_2195	2006.97	1278.61	0.65045	4.88e-08	3.45e-07
LPL9_1912	672.876	429.041	0.64923	1.2e-06	6.56e-06
LPL9_0875	938.661	598.781	0.64858	3.32e-07	2.04e-06
LPL9_2465	87.5345	56.0004	0.64442	0.008108	0.019504
LPL9_1185	29972.3	19244.6	0.63918	0.00027201	0.00093227
LPL9_1815	842.877	541.762	0.63766	0.00023003	0.00080257
LPL9_2245	210.684	135.423	0.63762	0.0039487	0.010451
LPL9_0685	811.088	522.391	0.63473	1.31e-06	7.09e-06
LPL9_0263	172.211	111.029	0.63323	0.00068333	0.0021134
LPL9_0299	837.522	540.121	0.63285	1.29e-06	7.03e-06
LPL9_0369	144.222	93.1141	0.63122	0.0017291	0.0049155
LPL9_0472	2650.96	1714.8	0.62847	9.55e-08	6.43e-07
LPL9_2657	120.184	77.8069	0.62727	0.0031838	0.0086068
LPL9_0063	181.6	117.615	0.62669	0.00042577	0.0013809
LPL9_0038	502.777	325.942	0.6253	9.85e-06	4.61e-05
LPL9_2375	2125.41	1379.22	0.62389	2.99e-07	1.84e-06
LPL9_0498	2215.14	1443.66	0.61766	2e-07	1.27e-06
LPL9_2986	269.441	175.68	0.61702	0.00011472	0.00042987
LPL9_0799	947.621	618.127	0.61641	4.11e-06	2.07e-05
LPL9_2378	1527.69	997.731	0.61463	6.43e-07	3.71e-06
LPL9_2913	283.248	185.528	0.61043	0.00015122	0.00055113
LPL9_0251	1751.68	1149.09	0.60825	4.01e-07	2.4e-06
LPL9_1039	959.199	629.92	0.60666	1.86e-06	9.85e-06
LPL9_2496	373.62	245.876	0.60364	5.71e-05	0.00023121
LPL9_1336	413.159	272.335	0.60131	3.51e-05	0.00014756
LPL9_0185	1697.43	1119.05	0.60108	7.52e-07	4.3e-06
LPL9_0680	8034.44	5297.44	0.6009	0.0061504	0.015364
LPL9_1801	1700.03	1121.32	0.60036	6.73e-07	3.86e-06
LPL9_1799	1176.65	777.579	0.59762	1.49e-06	7.99e-06
LPL9_1140	225.116	148.802	0.59727	0.00039031	0.0012806
LPL9_2309	1064.67	704.243	0.59626	2.77e-06	1.43e-05
LPL9_2814	305.398	202.325	0.59402	0.00012587	0.00046751
LPL9_2968	71.3208	47.3104	0.59217	0.019876	0.043105
LPL9_2718	3036.97	2015.18	0.59173	4.2e-07	2.51e-06
LPL9_2504	578.277	383.794	0.59143	1.97e-05	8.68e-05
LPL9_3019	565.156	375.619	0.58938	1.39e-05	6.37e-05
LPL9_2778	100.316	66.7872	0.5869	0.0085865	0.020403
LPL9_1564	872.854	581.3	0.58646	5.2e-06	2.55e-05
LPL9_2959	756.375	503.865	0.58606	5.72e-06	2.79e-05
LPL9_1839	109.733	73.1706	0.58466	0.0073429	0.017902
LPL9_1025	855.324	571.08	0.58278	6.46e-06	3.1e-05
LPL9_0790	694.221	464.282	0.58039	1.22e-05	5.68e-05
LPL9_1441	2089.35	1398.33	0.57935	0.0065066	0.016174
LPL9_1798	149.486	100.327	0.5753	0.0031422	0.0085033
LPL9_0138	3354.62	2254.8	0.57315	8.59e-07	4.9e-06
LPL9_0678	289.422	194.768	0.57142	0.0018688	0.0052889
LPL9_1278	295.527	199.032	0.57029	0.00034285	0.0011442
LPL9_1967	402.519	271.34	0.56896	0.00011377	0.0004282
LPL9_2768	274.716	185.303	0.56806	0.00045377	0.0014549
LPL9_3014	600.253	405.052	0.56747	3.16e-05	0.00013415
LPL9_1659	609.786	411.685	0.56676	2.6e-05	0.00011255
LPL9_0784	385.278	260.577	0.56419	0.0001439	0.00052672
LPL9_0031	127.367	86.1546	0.56399	0.0058602	0.014726
LPL9_2436	6677.45	4516.9	0.56397	5.44e-07	3.17e-06
LPL9_1141	187.602	127.004	0.5628	0.0017486	0.00496
LPL9_0051	308.115	208.73	0.56183	0.00029842	0.001004
LPL9_3012	801.679	543.498	0.56075	1.54e-05	6.96e-05
LPL9_2976	853.376	578.575	0.56068	1.44e-05	6.55e-05
LPL9_1892	118.211	80.1753	0.56014	0.0080219	0.019334
LPL9_2121	358.628	243.553	0.55825	0.00017161	0.00061659
sRNA00021	455.477	309.387	0.55796	0.0080595	0.019406
LPL9_0059	1587.33	1080.42	0.555	5.2e-06	2.55e-05
LPL9_1941	932.105	634.506	0.55486	1.7e-05	7.56e-05
LPL9_1482	3957.04	2697.64	0.55273	0.00022166	0.0007798
LPL9_0644	215.837	147.404	0.55017	0.0011449	0.0033723
LPL9_1439	1546.04	1057.62	0.54776	7.2e-06	3.42e-05
LPL9_2516	689.977	473.978	0.54173	4.27e-05	0.00017599
LPL9_1866	1069.23	734.577	0.54159	1.62e-05	7.24e-05
LPL9_1321	663.762	456.294	0.5407	6.47e-05	0.00025737
LPL9_0061	473.672	325.827	0.53978	0.00012435	0.00046251
LPL9_0254	3584.11	2466.16	0.53935	0.014094	0.031649
LPL9_1198	15657	10800.4	0.53572	1.71e-06	9.08e-06
LPL9_0863	974.601	672.814	0.5346	2.38e-05	0.0001041
LPL9_2851	302.366	208.755	0.53448	0.00051447	0.0016289
LPL9_1581	2550.01	1762.12	0.53319	6.42e-06	3.09e-05
LPL9_0475	547.958	380.028	0.52796	0.00075551	0.0023253
LPL9_2015	270.592	187.686	0.5278	0.001063	0.0031602
LPL9_1862	960.793	666.51	0.5276	3.03e-05	0.00012954
LPL9_2077	580.566	402.972	0.52678	0.00011452	0.00042987
LPL9_1735	504.144	350.444	0.52465	0.00023416	0.00081474
LPL9_2987	187.031	130.025	0.52449	0.003264	0.0088049
LPL9_0419	126.715	88.3066	0.52099	0.0088873	0.021098
LPL9_2692	302.089	210.565	0.52071	0.0011118	0.0032861
LPL9_0789	656.173	457.676	0.51975	8.71e-05	0.00033586
LPL9_1682	535.578	373.796	0.51885	0.00014656	0.00053491
LPL9_0115	292.397	204.142	0.51835	0.0012055	0.0035382
LPL9_1884	1274.3	890.016	0.5178	2.3e-05	0.00010071
LPL9_3027	713.306	499.022	0.51542	8.96e-05	0.00034433
LPL9_2648	427.899	299.517	0.51464	0.00040977	0.0013367
LPL9_2448	1041.89	729.669	0.51389	4.32e-05	0.00017795
LPL9_1938	536.996	376.267	0.51316	0.00019847	0.00070707
LPL9_2985	374.954	262.727	0.51315	0.00047504	0.0015155
LPL9_0142	349.551	244.976	0.51286	0.00076366	0.0023475
LPL9_2735	313.127	219.753	0.51086	0.0011272	0.0033277
LPL9_0679	307.173	215.591	0.51076	0.0017114	0.0048707
LPL9_1434	766.503	538.273	0.50995	0.00011152	0.00042161
LPL9_0613	928.921	652.454	0.50968	6.62e-05	0.00026294
LPL9_0198	140.82	99.0468	0.50767	0.0090817	0.02152
LPL9_0107	223.439	157.221	0.50708	0.003098	0.0083927
LPL9_0935	228.648	160.901	0.50696	0.0028417	0.0077816
LPL9_2914	121.444	85.4643	0.50689	0.012798	0.029073
LPL9_2363	193.185	135.974	0.50665	0.0053818	0.013701
LPL9_2115	10653.5	7512.8	0.5039	5.4e-05	0.00021938
LPL9_0123	977.067	689.086	0.50377	0.0085375	0.020315
LPL9_1488	3068.86	2165.42	0.50306	0.00049742	0.0015789
LPL9_2804	836.624	590.74	0.50206	0.00010658	0.00040519
LPL9_2122	321.645	227.61	0.4989	0.0010527	0.0031332
LPL9_0060	1250.23	885.254	0.49803	4.5e-05	0.00018516
LPL9_0023	164.851	116.745	0.4978	0.0082761	0.019814
LPL9_1149	748.376	530.732	0.49578	0.0058434	0.014699
LPL9_0900	5646.62	4005.89	0.49526	1.6e-05	7.18e-05
LPL9_0974	3545.95	2516.07	0.495	0.0043635	0.011382
LPL9_2869	111.018	78.7848	0.49481	0.018758	0.040925
LPL9_1861	1797.19	1275.54	0.49464	0.00018129	0.0006495
LPL9_0975	3884.98	2760.03	0.49322	1.83e-05	8.08e-05
LPL9_2120	272.639	193.696	0.49319	0.0018772	0.0053067
LPL9_2148	171.582	121.902	0.49318	0.0077117	0.018657
LPL9_2072	3683.28	2620.5	0.49115	1.55e-05	6.98e-05
LPL9_0307	119.13	84.8268	0.48994	0.021501	0.046232
LPL9_2416	147.825	105.275	0.48972	0.011597	0.026633
LPL9_0971	1136.49	809.384	0.48969	7.82e-05	0.00030537
LPL9_2955	157.332	112.341	0.48592	0.0095498	0.022419
LPL9_1865	2881.59	2058.89	0.485	2.76e-05	0.0001185
LPL9_0972	994.538	711.115	0.48394	0.00013936	0.00051087
LPL9_0575	129.851	92.9959	0.48162	0.015309	0.034136
LPL9_1561	192.962	138.311	0.4804	0.0075237	0.018272
LPL9_1822	3415.76	2449.35	0.47981	3.1e-05	0.00013208
LPL9_0741	557.155	399.544	0.47972	0.0016657	0.0047461
LPL9_1825	5359.02	3847.43	0.47808	2.43e-05	0.00010567
LPL9_1517	973.066	699.445	0.47633	0.00016502	0.00059627
LPL9_3007	498.571	358.474	0.47593	0.00065199	0.0020289
LPL9_0806	2092.69	1505.18	0.47542	6.38e-05	0.00025488
LPL9_2715	311.55	224.42	0.47326	0.0025587	0.0070601
LPL9_1639	797.309	574.694	0.47234	0.00030015	0.0010083
LPL9_0672	423.027	305.055	0.47168	0.002131	0.0059645
LPL9_0986	1046.06	754.452	0.47146	0.0056629	0.01433
LPL9_1925	443.085	320.179	0.4687	0.00084675	0.0025734
LPL9_2453	941.883	680.647	0.46864	0.00023936	0.00083168
LPL9_1021	577.324	417.415	0.4679	0.00054809	0.0017246
LPL9_1480	15436	11173.8	0.46618	3.28e-05	0.00013919
LPL9_0477	984.899	713.852	0.46435	0.00028633	0.00097093
LPL9_1908	34705.6	25163.8	0.46382	5.5e-05	0.00022308
LPL9_2009	202.389	146.868	0.46261	0.0071514	0.017536
LPL9_2151	438.57	318.998	0.45926	0.00095396	0.0028698
LPL9_2994	774.043	563.416	0.45821	0.00040722	0.0013309
LPL9_1939	341.804	248.897	0.45762	0.0020472	0.0057554
LPL9_0810	1096.48	798.847	0.45688	0.00024643	0.00085041
LPL9_1162	2490.12	1817.19	0.45451	0.00038063	0.0012538
LPL9_0948	145.125	105.911	0.45445	0.016863	0.03724
LPL9_1878	246.728	180.122	0.45394	0.0043128	0.011274
LPL9_0062	1747.51	1275.94	0.45373	0.00013898	0.00051021
LPL9_1552	4060.19	2967	0.45255	8.91e-05	0.00034314
LPL9_1942	380.716	278.355	0.45179	0.0028479	0.0077847
LPL9_0272	874.673	641.327	0.44768	0.00051969	0.0016434
LPL9_2717	699.53	512.97	0.44751	0.00066897	0.0020715
LPL9_2012	269.95	198.153	0.44607	0.005504	0.01397
LPL9_1272	165.403	121.583	0.44404	0.01434	0.032145
LPL9_0682	440.228	324.814	0.43864	0.0016532	0.0047158
LPL9_2736	525.216	387.589	0.43838	0.001547	0.0044429
LPL9_1869	167.609	123.874	0.43623	0.017349	0.038181
LPL9_1377	1819.78	1347.75	0.43321	0.0002849	0.00096738
LPL9_2629	36079.2	26724.5	0.433	0.00010643	0.00040519
LPL9_0792	1486.78	1102.76	0.43107	0.00035211	0.001172
LPL9_2681	1664.57	1234.67	0.43102	0.00039158	0.0012831
LPL9_2659	591.318	438.721	0.43063	0.012764	0.029022
LPL9_1315	591.369	439.534	0.42808	0.0014581	0.0042115
LPL9_1522	2967.42	2206.45	0.42749	0.00025227	0.00086822
LPL9_1813	847.743	631.265	0.42538	0.0061006	0.015254
LPL9_1194	2203.44	1646.21	0.42061	0.00032189	0.0010785
LPL9_0201	420.834	314.752	0.41903	0.0037707	0.010022
LPL9_2562	343.089	256.905	0.41735	0.0051239	0.013083
LPL9_0043	322.955	242.133	0.41553	0.0070695	0.017369
LPL9_2117	248.228	186.375	0.41346	0.011085	0.025666
LPL9_2229	1318.16	990.386	0.41246	0.00078403	0.0023956
LPL9_0635	1452.9	1092.15	0.41176	0.00080928	0.0024638
LPL9_1513	79307.6	59621.7	0.41162	0.00021221	0.00074968
LPL9_0068	344.262	259.018	0.41046	0.0072765	0.017791
LPL9_2508	453.536	341.741	0.40831	0.0085389	0.020315
LPL9_2974	956.252	720.7	0.40799	0.0012909	0.0037716
LPL9_0959	806.848	608.317	0.40747	0.001357	0.0039508
LPL9_2701	330.746	249.504	0.40666	0.0083423	0.019954
LPL9_2191	486.755	367.217	0.40656	0.0034799	0.0093673
LPL9_0788	348.486	263.024	0.40591	0.0068618	0.016897
LPL9_2103	976.368	737.19	0.40539	0.0026734	0.0073526
LPL9_1734	501.396	379.444	0.40207	0.0044943	0.011623
LPL9_2917	357.342	270.533	0.4015	0.0060553	0.015156
LPL9_1909	5058.91	3830.6	0.40126	0.0014573	0.0042115
LPL9_1024	2303.71	1744.62	0.40105	0.00060262	0.0018845
LPL9_2242	226.589	171.742	0.39983	0.014018	0.031506
LPL9_0894	2241.06	1699.17	0.39935	0.00057475	0.001804
LPL9_1828	6608.68	5013.41	0.39857	0.0004448	0.00143
LPL9_1059	1009.48	766.333	0.39757	0.0016142	0.0046128
LPL9_1166	6738.77	5122.09	0.39575	0.00042862	0.0013866
LPL9_0175	500.544	380.513	0.39555	0.0043905	0.011418
LPL9_0140	216.392	164.544	0.39517	0.018655	0.040735
LPL9_1314	505.537	384.637	0.39432	0.0038522	0.010207
LPL9_1144	569.209	433.824	0.39185	0.0035939	0.0096229
LPL9_1763	453.554	346.055	0.39027	0.0048103	0.012358
LPL9_1301	6243.57	4763.95	0.39021	0.00062217	0.0019408
LPL9_1764	10205.6	7794.44	0.38884	0.00069106	0.0021347
LPL9_1459	7453.59	5698.56	0.38734	0.0024224	0.0067206
LPL9_0930	2142.55	1640.58	0.38513	0.0010866	0.0032267
LPL9_0129	245.405	188.58	0.37999	0.015653	0.03481
LPL9_0687	528.018	405.932	0.37935	0.0058434	0.014699
LPL9_2230	1146.33	881.478	0.37903	0.0022565	0.0062811
LPL9_2159	1064.92	819.764	0.37747	0.0021145	0.0059312
LPL9_0166	838.192	645.453	0.37697	0.0028551	0.0077847
LPL9_1440	2377.73	1831.25	0.37676	0.0017376	0.0049343
LPL9_0211	451.422	349	0.37125	0.0094274	0.022152
LPL9_1481	5452.43	4217.93	0.37036	0.0070522	0.017343
LPL9_0557	446.282	345.297	0.37012	0.010055	0.023474
LPL9_0290	1294.16	1001.68	0.3696	0.0022196	0.006185
LPL9_1051	5902.57	4572.69	0.3683	0.0009245	0.0027978
LPL9_2335	3095.89	2399.51	0.36762	0.0013623	0.0039526
LPL9_0779	1305.37	1014.04	0.36435	0.002853	0.0077847
LPL9_0884	1265.29	983.24	0.36385	0.0030161	0.0081973
LPL9_2326	742.633	579.174	0.35865	0.005818	0.014678
LPL9_1885	982.033	766.612	0.35727	0.0041299	0.010866
LPL9_0189	565.793	444.248	0.34891	0.0092881	0.021926
LPL9_2763	1018.44	801.216	0.3461	0.0057761	0.014587
LPL9_2373	511.437	402.576	0.3453	0.011953	0.027351
LPL9_2726	325.924	257.293	0.34112	0.022997	0.049241
LPL9_0525	3675.21	2903.8	0.33988	0.0075763	0.018382
LPL9_2104	718.05	567.624	0.33915	0.0081688	0.019594
LPL9_1605	665.384	526.311	0.33827	0.010962	0.025451
LPL9_2372	936.894	741.282	0.33786	0.009082	0.02152
LPL9_1775	1855.08	1469.15	0.3365	0.0042845	0.011223
LPL9_2304	1754.84	1391.93	0.33425	0.004778	0.012287
LPL9_2620	24081.4	19118.9	0.33292	0.0029187	0.0079495
LPL9_2988	489.694	389.081	0.33181	0.015835	0.035184
LPL9_1950	662.18	526.256	0.33146	0.013558	0.030553
LPL9_0212	656.149	523.476	0.3259	0.011756	0.026924
LPL9_0954	3417.73	2732.09	0.32303	0.0047653	0.012267
LPL9_2102	1840.64	1472.57	0.32187	0.0067062	0.016572
LPL9_2140	6479.38	5198.15	0.31786	0.0041912	0.011001
LPL9_0891	1286.58	1033.06	0.31662	0.0079252	0.019137
LPL9_1582	1494.82	1200.27	0.31661	0.010233	0.023845
LPL9_1528	2962.31	2379.13	0.31629	0.0066392	0.016455
LPL9_0811	2046.3	1645.01	0.31492	0.0081686	0.019594
LPL9_0191	1028.04	829.904	0.30888	0.011166	0.025783
LPL9_1873	4091.74	3305.94	0.30765	0.0066003	0.016375
LPL9_1936	2360.92	1911.17	0.3049	0.0097796	0.022852
LPL9_0896	8464.05	6852.42	0.30474	0.0061651	0.015385
LPL9_0993	78407.6	63498.9	0.30426	0.005415	0.013771
LPL9_0209	1038.32	841.533	0.30316	0.014945	0.033382
LPL9_2305	7550.55	6138.95	0.29859	0.0081328	0.019545
LPL9_0893	854.121	695.747	0.29588	0.021648	0.046469
LPL9_1975	854.715	696.76	0.29478	0.020672	0.044735
LPL9_1800	7067.1	5775.97	0.29105	0.01131	0.026092
LPL9_1443	1767.83	1445.93	0.28999	0.013054	0.029575
LPL9_1954	1804.64	1479.71	0.28639	0.015221	0.033968
LPL9_1023	1015.08	832.365	0.28631	0.019994	0.043324
LPL9_2109	1834.39	1526.49	0.26508	0.022444	0.048097

## Sheet: L9OGvsL9CK.DEG_down
Gene_id	readcount_L9OG	readcount_L9CK	log2FoldChange	pval	padj
LPL9_1342	62.2211	517.182	-3.0552	3.03e-19	9.25e-18
LPL9_2206	47.5862	376.832	-2.9853	4.86e-58	1.37e-55
LPL9_2680	576.536	4089.01	-2.8263	4.49e-111	6.68e-108
LPL9_2203	31.6862	215.674	-2.7669	9.18e-37	7.5e-35
LPL9_0013	41.7624	264.333	-2.6621	6.58e-18	1.63e-16
LPL9_2211	189.202	1172.45	-2.6315	1.05e-77	8.87e-75
LPL9_2202	39.2376	228.536	-2.5421	4.29e-34	3.29e-32
LPL9_2205	50.0264	281.086	-2.4903	4.43e-38	3.74e-36
LPL9_t047	4.66379	25.1307	-2.4299	2.79e-06	1.44e-05
LPL9_2209	212.366	1119.05	-2.3977	2.94e-66	1.49e-63
LPL9_0316	3.89867	20.3932	-2.387	7.43e-05	0.00029187
LPL9_2204	89.0705	453.388	-2.3477	2.44e-45	3.25e-43
LPL9_3017	1020.78	5088.01	-2.3174	2.94e-05	0.00012602
LPL9_2210	102.655	495.612	-2.2714	5.5e-45	6.64e-43
LPL9_1343	30.5151	147.061	-2.2688	1.38e-11	1.64e-10
LPL9_2208	94.5877	451.628	-2.2554	1.6e-42	1.69e-40
LPL9_2201	148.14	668.723	-2.1744	6.54e-48	9.75e-46
LPL9_0503	35.11	141.432	-2.0102	7.15e-18	1.76e-16
LPL9_1341	50.6299	203.809	-2.0092	1.15e-22	4.47e-21
LPL9_2579	238.249	952.024	-1.9985	1.49e-47	2.1e-45
LPL9_2207	362.846	1445.25	-1.9939	1.66e-52	3.83e-50
LPL9_2199	66.6551	258.604	-1.956	5.18e-17	1.16e-15
LPL9_2641	6986.58	24884.1	-1.8326	2.39e-57	6.05e-55
LPL9_t044	4.37767	15.5089	-1.8249	0.012562	0.028615
LPL9_1053	5.08171	17.955	-1.821	0.0013862	0.0040173
LPL9_0319	13.0536	45.2982	-1.795	1.4e-06	7.55e-06
LPL9_1476	810.648	2805.03	-1.7909	7.57e-49	1.37e-46
LPL9_1783	7.21214	24.0358	-1.7367	0.00094712	0.002856
LPL9_1477	640.966	2102.42	-1.7137	1.3e-43	1.5e-41
LPL9_2200	100.494	327.899	-1.7061	1.64e-23	6.82e-22
LPL9_0831	365.05	1184.4	-1.698	3.82e-38	3.34e-36
LPL9_2945	143.028	457.775	-1.6783	5.92e-27	3.06e-25
LPL9_1176	103.963	329.425	-1.6639	5.99e-06	2.9e-05
LPL9_2728	317.305	1001.75	-1.6586	4.7e-14	7.35e-13
LPL9_0501	115.651	364.456	-1.656	0.00020362	0.00072137
LPL9_0177	2664.8	8337.19	-1.6455	3e-08	2.19e-07
LPL9_t028	33.1737	102.744	-1.6309	1.48e-05	6.71e-05
LPL9_1340	47.5666	141.346	-1.5712	4.67e-06	2.31e-05
LPL9_0265	250.818	741.467	-1.5637	1.52e-28	9.6e-27
LPL9_2588	287.063	844.232	-1.5563	3.79e-30	2.74e-28
LPL9_2541	319.374	934.619	-1.5491	1.39e-20	4.64e-19
LPL9_2642	23.6605	68.8067	-1.5401	7.49e-07	4.29e-06
LPL9_2540	453.45	1310.23	-1.5308	1.05e-14	1.77e-13
LPL9_2031	173.428	495.05	-1.5132	0.00020012	0.00071094
LPL9_1470	183.627	523.631	-1.5118	5.38e-24	2.35e-22
LPL9_2946	230.1	653.778	-1.5065	6.7e-26	3.33e-24
LPL9_0850	207.35	580.775	-1.4859	3.31e-24	1.47e-22
LPL9_0317	8.39184	23.383	-1.4784	0.0024531	0.0067984
LPL9_2792	11.2854	31.2813	-1.4708	0.00042989	0.0013889
LPL9_1355	30.8701	85.3158	-1.4666	4.66e-08	3.32e-07
LPL9_2585	2503.51	6889.72	-1.4605	7.37e-30	4.91e-28
sRNA00076	185.629	502.467	-1.4366	2.69e-17	6.2e-16
LPL9_1275	59.3321	158.984	-1.422	9.98e-12	1.22e-10
LPL9_2897	139.356	369.619	-1.4073	2.56e-18	6.68e-17
LPL9_0761	147.939	389.608	-1.397	1.34e-18	3.64e-17
LPL9_0997	260.385	684.903	-1.3953	1.9e-15	3.53e-14
LPL9_1177	107.805	282.119	-1.3879	3.94e-16	7.91e-15
LPL9_2262	51.1406	133.434	-1.3836	1.23e-09	1.11e-08
LPL9_0888	651.449	1688.42	-1.374	6.49e-28	3.83e-26
LPL9_2261	27.3992	70.9031	-1.3717	1.19e-06	6.52e-06
LPL9_0084	676.913	1742.16	-1.3638	9.22e-28	5.19e-26
sRNA00023	81.3412	208.027	-1.3547	5.19e-10	4.9e-09
LPL9_2542	574.68	1461.42	-1.3465	1.32e-10	1.4e-09
LPL9_2222	124.089	314.789	-1.343	0.016816	0.0372
LPL9_2033	587.516	1484.79	-1.3376	0.00019893	0.00070769
LPL9_0853	424.866	1057.1	-1.315	8.08e-24	3.47e-22
LPL9_1178	56.5029	140.073	-1.3098	1.47e-09	1.3e-08
LPL9_2030	737.093	1815.83	-1.3007	1.24e-05	5.75e-05
LPL9_2795	231.07	567.454	-1.2962	3.92e-19	1.13e-17
LPL9_1845	1371.07	3354.99	-1.291	7.19e-28	4.14e-26
Novel00027	24.5976	59.6266	-1.2774	0.0053382	0.013603
LPL9_1512	2704.45	6539.87	-1.2739	2.77e-28	1.67e-26
LPL9_2793	43.5516	105.12	-1.2712	1.16e-05	5.4e-05
sRNA00012	15.352	36.9811	-1.2684	0.00077337	0.0023697
LPL9_2592	2405.95	5786.23	-1.266	5.19e-26	2.63e-24
LPL9_1744	634.158	1515.2	-1.2566	9.07e-24	3.83e-22
LPL9_2896	526.953	1255.69	-1.2527	5.23e-23	2.1e-21
LPL9_0113	40.2042	95.7221	-1.2515	3.49e-07	2.12e-06
LPL9_1460	227.943	541.074	-1.2472	1.45e-17	3.46e-16
LPL9_1569	41.0669	96.6465	-1.2347	5.31e-07	3.12e-06
LPL9_0262	948.42	2229.02	-1.2328	1.39e-13	2.08e-12
LPL9_2734	112.271	261.468	-1.2196	0.00029031	0.00098036
LPL9_0321	22.9697	53.3756	-1.2164	8.98e-05	0.00034461
LPL9_2796	132.192	306.373	-1.2127	4.03e-13	5.63e-12
LPL9_0518	24.3174	56.2799	-1.2106	6.44e-05	0.00025699
LPL9_0502	370.095	856.109	-1.2099	0.0026555	0.0073193
LPL9_1026	350.301	809.91	-1.2092	9.19e-17	1.99e-15
Novel00015	593.778	1369.32	-1.2055	1.74e-21	6.5e-20
LPL9_1794	3242.63	7433.61	-1.1969	2.95e-25	1.33e-23
LPL9_0500	934.714	2124.32	-1.1844	0.00057886	0.0018147
LPL9_0315	12.9637	29.4099	-1.1818	0.0047108	0.012139
LPL9_2603	8299.76	18792.8	-1.179	2.88e-25	1.33e-23
LPL9_2590	5447.73	12328.8	-1.1783	1.74e-19	5.43e-18
LPL9_0320	9.96326	22.5137	-1.1761	0.012895	0.029268
LPL9_0776	36.8466	82.7681	-1.1675	7.12e-05	0.00028126
LPL9_1576	173.652	388.506	-1.1617	3.56e-14	5.67e-13
LPL9_2032	665.908	1479.43	-1.1516	0.00099449	0.0029776
LPL9_1565	98.7075	218.797	-1.1484	3.46e-10	3.39e-09
LPL9_2334	17.8794	39.4824	-1.1429	0.0013127	0.0038263
LPL9_0322	484.175	1063.67	-1.1355	1.61e-18	4.33e-17
LPL9_1380	112.054	245.714	-1.1328	1.15e-10	1.23e-09
LPL9_1792	2253.17	4936.97	-1.1317	1.47e-22	5.63e-21
LPL9_0834	484.453	1061.36	-1.1315	4.18e-18	1.07e-16
LPL9_2080	544.125	1191.93	-1.1313	7.92e-08	5.44e-07
LPL9_1742	387.969	848.656	-1.1292	3.59e-17	8.19e-16
LPL9_2601	909.884	1984.37	-1.1249	1.6e-20	5.28e-19
LPL9_0266	251.992	546.88	-1.1178	1.04e-14	1.77e-13
LPL9_2391	498.689	1074.03	-1.1068	1.07e-17	2.61e-16
LPL9_2389	458.538	986.609	-1.1054	2.02e-17	4.73e-16
LPL9_3039	1042.23	2240.64	-1.1042	6.37e-16	1.26e-14
LPL9_2596	6982.14	14915.4	-1.0951	4.28e-22	1.62e-20
LPL9_0264	235.586	501.955	-1.0913	6.1e-05	0.00024447
LPL9_2570	330.886	704.479	-1.0902	1.8e-15	3.38e-14
LPL9_0692	10.9744	23.2591	-1.0837	0.017855	0.039173
LPL9_2965	78.1143	164.559	-1.0749	8.93e-08	6.1e-07
LPL9_0521	22.6896	47.7765	-1.0743	0.0021225	0.0059471
LPL9_2582	5215.22	10964.1	-1.072	1.38e-15	2.63e-14
LPL9_2576	10090.4	21155.4	-1.068	1.17e-14	1.97e-13
LPL9_1570	32.8915	68.7752	-1.0642	0.00013855	0.00050937
LPL9_0953	25.6349	53.569	-1.0633	0.0015025	0.0043248
LPL9_2597	7057.27	14738.2	-1.0624	7.27e-21	2.49e-19
LPL9_0851	3356.9	6962.82	-1.0525	3.57e-20	1.14e-18
LPL9_1745	660.958	1367.79	-1.0492	5.07e-17	1.15e-15
LPL9_3038	2039.12	4219.49	-1.0491	1.03e-13	1.56e-12
LPL9_2034	1724.63	3559.22	-1.0453	0.0039992	0.010563
LPL9_1898	15.8054	32.4537	-1.038	0.0070901	0.017402
LPL9_2586	2398.91	4917.41	-1.0355	1.37e-14	2.27e-13
LPL9_2589	1774.29	3631.22	-1.0332	2.97e-09	2.54e-08
LPL9_0998	21.4389	43.8225	-1.0314	0.0027393	0.0075174
LPL9_1664	1598.42	3258.9	-1.0277	1.71e-18	4.55e-17
LPL9_2591	3211.2	6541.96	-1.0266	3.54e-19	1.07e-17
LPL9_1172	17.0921	34.7914	-1.0254	0.0067555	0.016678
LPL9_1137	325.329	661.879	-1.0247	1.87e-13	2.75e-12
LPL9_1747	4206.11	8555.55	-1.0244	3.59e-19	1.07e-17
LPL9_2594	443.277	898.995	-1.0201	7.16e-15	1.25e-13
Novel00014	4994.29	10102.6	-1.0164	4.38e-19	1.25e-17
LPL9_2575	5218.72	10550.5	-1.0155	3.8e-19	1.11e-17
LPL9_0999	430.796	867.878	-1.0105	0.00015301	0.00055687
LPL9_2944	106.483	213.258	-1.002	2.89e-08	2.13e-07
LPL9_2604	10926.9	21856.4	-1.0002	7.88e-19	2.19e-17
LPL9_1568	31.4822	62.8571	-0.99754	0.00065279	0.0020289
LPL9_3043	1615.01	3215.72	-0.9936	2.28e-14	3.68e-13
LPL9_2390	454.213	903.541	-0.99222	5.83e-14	9e-13
LPL9_0513	130.538	259.026	-0.98863	4.61e-07	2.73e-06
LPL9_1660	320.559	635.477	-0.98725	1.73e-12	2.34e-11
LPL9_0594	3803.69	7515.86	-0.98254	1.38e-11	1.64e-10
LPL9_1572	87.1373	172.139	-0.98221	6.22e-07	3.61e-06
LPL9_1651	876.091	1726.93	-0.97906	1.19e-15	2.28e-14
LPL9_2274	213.063	419.681	-0.97801	1.11e-05	5.21e-05
LPL9_2615	40.0276	78.8243	-0.97765	0.00017088	0.00061484
LPL9_2608	21625.5	42561.6	-0.97682	2.07e-18	5.46e-17
LPL9_2593	9806.05	19243.2	-0.9726	8.19e-17	1.79e-15
LPL9_1654	342.584	671.859	-0.9717	1.07e-12	1.46e-11
LPL9_0390	19.5703	38.2239	-0.96581	0.0059779	0.014992
LPL9_1904	23.0989	45.0503	-0.96371	0.0038246	0.010144
LPL9_2355	1142.91	2208.62	-0.95044	2.32e-15	4.23e-14
sRNA00065	84.2874	162.533	-0.94734	8.83e-07	5.02e-06
LPL9_0693	23.9381	46.0675	-0.94444	0.0042778	0.011217
LPL9_2707	557.414	1068.15	-0.9383	2.53e-13	3.65e-12
LPL9_2408	204.347	391.178	-0.9368	1.01e-09	9.16e-09
LPL9_2223	93.8202	179.541	-0.93634	2.02e-06	1.06e-05
LPL9_1718	2080.91	3977.34	-0.93459	8.06e-16	1.58e-14
LPL9_0011	10409.7	19832.2	-0.92992	1.58e-16	3.39e-15
LPL9_0854	4850.3	9239.83	-0.92979	3.25e-16	6.64e-15
LPL9_0852	3293.05	6272.41	-0.92959	5.91e-16	1.18e-14
LPL9_1617	663.206	1259.63	-0.92547	1.72e-13	2.56e-12
LPL9_2238	574.258	1089.07	-0.92332	1.41e-05	6.44e-05
LPL9_2023	23.2439	44.0716	-0.923	0.0049374	0.012671
LPL9_1170	1704.14	3227.29	-0.92128	2.9e-10	2.9e-09
LPL9_1720	423.88	802.248	-0.92039	5.16e-12	6.54e-11
LPL9_0835	991.875	1865.72	-0.9115	6.76e-14	1.04e-12
LPL9_0848	2529.81	4746.82	-0.90793	3.9e-15	6.86e-14
LPL9_2583	2011.94	3771.74	-0.90664	1.38e-09	1.23e-08
LPL9_1663	2952.09	5528.04	-0.90503	2.25e-15	4.12e-14
LPL9_0965	684.214	1280.18	-0.90382	0.0025534	0.0070533
LPL9_2574	6304.11	11795.1	-0.90382	1.46e-15	2.75e-14
LPL9_1283	150.51	280.917	-0.90028	5.04e-08	3.55e-07
LPL9_0200	31.2311	58.2282	-0.89874	0.001554	0.0044579
LPL9_2027	124.15	231.298	-0.89766	0.0004161	0.001353
LPL9_0085	422.68	783.074	-0.88958	2.7e-11	3.12e-10
LPL9_1138	296.684	549.516	-0.88924	3.19e-10	3.16e-09
LPL9_2572	14345.1	26560.4	-0.88873	2.53e-15	4.55e-14
LPL9_1455	35.9822	66.6168	-0.8886	0.0076082	0.018442
LPL9_2276	90.2023	166.581	-0.88499	0.016725	0.037032
LPL9_2365	3414.1	6304.22	-0.88481	8.8e-15	1.51e-13
LPL9_2029	694.325	1279.2	-0.88155	0.00048936	0.0015553
LPL9_0942	523.031	961.498	-0.87839	5.41e-07	3.16e-06
LPL9_2664	1434.48	2633.63	-0.87652	1.13e-13	1.7e-12
LPL9_0004	1398.11	2551.71	-0.86798	8.21e-05	0.00031758
LPL9_1503	467.242	848.149	-0.86015	6.79e-11	7.48e-10
LPL9_2651	8238.81	14930.4	-0.85774	1.88e-14	3.05e-13
LPL9_1948	590.33	1069.43	-0.85724	1.16e-11	1.41e-10
LPL9_1741	116.556	211.038	-0.85647	6.18e-06	2.98e-05
LPL9_1661	447.672	810.326	-0.85606	9.44e-11	1.03e-09
LPL9_0966	851.407	1539.71	-0.85473	0.0013611	0.0039526
LPL9_1305	193.75	349.56	-0.85134	3.7e-08	2.67e-07
LPL9_1650	370.714	668.038	-0.84962	4.63e-10	4.41e-09
LPL9_2569	569.602	1026.33	-0.84946	3.33e-11	3.8e-10
LPL9_1593	463.615	834.937	-0.84874	7.25e-10	6.75e-09
LPL9_0978	48.4865	87.0787	-0.84474	0.00048419	0.0015427
LPL9_2392	2274.61	4077.32	-0.842	6.06e-11	6.76e-10
LPL9_2395	240.401	430.581	-0.84084	1.27e-08	9.92e-08
LPL9_1047	10471.1	18641.1	-0.83208	0.010232	0.023845
LPL9_1655	1920.38	3404.53	-0.82606	1.8e-12	2.41e-11
LPL9_1027	522.648	925.505	-0.8244	2.35e-10	2.41e-09
LPL9_1653	138.531	244.238	-0.81808	1.2e-06	6.56e-06
LPL9_2964	5004.92	8804.86	-0.81495	1.2e-07	7.98e-07
LPL9_1900	74.3567	130.785	-0.81466	0.00022472	0.00078839
LPL9_1063	409.432	718.253	-0.81087	1.61e-09	1.42e-08
LPL9_2581	854.936	1493.65	-0.80495	4.7e-11	5.31e-10
LPL9_2396	800.06	1395.08	-0.80217	7.79e-11	8.5e-10
LPL9_3042	2685.04	4671.45	-0.79893	1.58e-07	1.03e-06
LPL9_0683	293.665	509.988	-0.79629	2.64e-08	1.96e-07
LPL9_1502	599.139	1040.32	-0.79606	2.54e-10	2.57e-09
sRNA00068	60.9293	105.663	-0.79426	0.00058465	0.0018305
LPL9_2428	1449.02	2511.86	-0.79368	3.53e-10	3.44e-09
LPL9_2669	488.77	847.207	-0.79356	9.83e-10	8.99e-09
LPL9_0941	1111.18	1920.2	-0.78916	4.08e-06	2.05e-05
LPL9_1846	4669.1	8061.33	-0.78787	3.77e-12	4.92e-11
LPL9_1307	3800.2	6553.26	-0.78614	7.68e-12	9.54e-11
LPL9_2236	438.051	753.875	-0.78323	0.0035913	0.0096229
LPL9_2794	323.546	556.406	-0.78216	1.95e-08	1.48e-07
LPL9_1782	777.681	1336.05	-0.78072	3.68e-10	3.57e-09
LPL9_1496	7385.13	12680	-0.77986	4.34e-12	5.57e-11
LPL9_1500	460.543	788.685	-0.77611	3.93e-09	3.3e-08
LPL9_2607	26684.1	45692.7	-0.77598	2.76e-12	3.66e-11
LPL9_0423	356.234	609.942	-0.77585	2.05e-08	1.54e-07
LPL9_1001	1831.62	3131.17	-0.77358	4.85e-05	0.00019801
LPL9_2368	16850.3	28804.3	-0.77351	3.83e-12	4.98e-11
LPL9_2429	1326.22	2266.06	-0.77287	1.15e-10	1.23e-09
LPL9_2587	1101.72	1880.66	-0.77148	1.64e-10	1.72e-09
LPL9_1510	871.883	1485.52	-0.76877	3.5e-10	3.42e-09
LPL9_1002	6280.09	10697.9	-0.76847	1.26e-06	6.86e-06
LPL9_1719	14936.5	25432	-0.7678	6.81e-12	8.54e-11
LPL9_2653	4956.02	8418.28	-0.76434	1.34e-11	1.61e-10
LPL9_2566	829.313	1407.06	-0.76269	7.07e-10	6.61e-09
LPL9_1913	3200.62	5414.57	-0.7585	1.25e-08	9.77e-08
LPL9_2613	1269.26	2145.04	-0.75701	1.95e-10	2.02e-09
LPL9_1874	5794.21	9787.06	-0.75626	1.98e-11	2.33e-10
LPL9_0964	551.989	931.757	-0.75531	0.0058269	0.014686
LPL9_2573	3669.13	6187.66	-0.75395	3.28e-11	3.78e-10
LPL9_0397	48.5901	81.8595	-0.75249	0.0059226	0.014868
LPL9_1410	194.738	327.916	-0.75179	1.13e-06	6.3e-06
LPL9_1746	593.587	997.812	-0.74931	2.54e-07	1.59e-06
LPL9_2187	262.171	440.699	-0.74929	3.5e-07	2.12e-06
LPL9_0010	9147.78	15357.3	-0.74743	3.33e-11	3.8e-10
LPL9_1649	71.9131	120.588	-0.74576	0.001912	0.0053932
LPL9_1306	773.687	1297.19	-0.74557	2.25e-09	1.95e-08
LPL9_2354	513.292	859.771	-0.74417	1.14e-08	9.09e-08
LPL9_1064	495.276	827.069	-0.73977	1.33e-08	1.03e-07
LPL9_0491	115.736	193.015	-0.73787	4.21e-05	0.0001744
LPL9_1514	847.679	1413.25	-0.73743	1.64e-09	1.45e-08
LPL9_2671	451.757	753.072	-0.73724	2.43e-08	1.82e-07
LPL9_2577	14660.2	24414	-0.73581	6.56e-06	3.15e-05
LPL9_1492	1679.39	2796.18	-0.73552	2.49e-10	2.54e-09
LPL9_1168	2093.3	3484.67	-0.73524	3.36e-07	2.06e-06
LPL9_1190	1124.82	1871.79	-0.73473	1.12e-09	1.01e-08
LPL9_1781	724.801	1205.35	-0.7338	7.03e-09	5.79e-08
LPL9_t039	408.035	678.497	-0.73365	5.65e-08	3.95e-07
LPL9_2348	361.419	597.881	-0.72619	2.1e-07	1.33e-06
LPL9_1819	4397.88	7273.47	-0.72584	1.6e-10	1.69e-09
LPL9_0504	123.081	203.521	-0.72557	3.67e-05	0.00015328
LPL9_0940	914.136	1509.32	-0.72341	7.18e-05	0.00028322
LPL9_2357	2889.33	4764.35	-0.72154	3.12e-10	3.11e-09
LPL9_1310	76.7877	126.055	-0.71511	0.0007884	0.0024061
LPL9_1795	8404.7	13784.8	-0.7138	1.99e-10	2.05e-09
LPL9_1739	967.023	1584.61	-0.7125	5.71e-09	4.75e-08
LPL9_2382	94.358	154.565	-0.71199	0.00031237	0.001048
LPL9_1594	543.878	890.201	-0.71085	4.81e-08	3.41e-07
LPL9_0379	117.627	192.292	-0.70908	7.86e-05	0.00030632
LPL9_3041	3663.15	5987.82	-0.70895	4.7e-10	4.45e-09
LPL9_2602	32921	53776.4	-0.70796	1.86e-10	1.93e-09
LPL9_0218	211.073	344.598	-0.70717	4.62e-06	2.29e-05
LPL9_1516	597.424	975.013	-0.70667	2.97e-08	2.18e-07
LPL9_1784	1417.5	2312.54	-0.70613	2.32e-09	2e-08
LPL9_1036	459.727	749.615	-0.70537	1.34e-07	8.79e-07
LPL9_0939	1725.18	2810.33	-0.70399	3.65e-08	2.64e-07
LPL9_2310	39.8458	64.8837	-0.70343	0.01327	0.029932
LPL9_2929	98.4178	160.203	-0.70291	0.00017029	0.00061447
LPL9_1876	1582.23	2573.06	-0.70153	2.4e-09	2.07e-08
LPL9_1303	4412.58	7174.35	-0.70122	7.78e-10	7.2e-09
LPL9_1802	289.518	468.751	-0.69517	1.14e-06	6.32e-06
LPL9_2614	636.674	1029.32	-0.69306	3.24e-08	2.35e-07
LPL9_0505	412.155	665.515	-0.69128	2.77e-07	1.72e-06
LPL9_1592	1910.42	3082.85	-0.69038	3.65e-09	3.09e-08
LPL9_1702	1211.45	1954.84	-0.69031	8.64e-09	6.95e-08
LPL9_3005	63.795	102.781	-0.68806	0.0044149	0.01147
LPL9_2670	1740.86	2802.71	-0.68702	6.22e-08	4.31e-07
LPL9_1461	3630.23	5844.33	-0.68697	1.44e-09	1.28e-08
LPL9_2595	5077.3	8172.75	-0.68676	1.25e-09	1.12e-08
LPL9_2628	525.441	844.854	-0.68517	1.55e-07	1.01e-06
LPL9_1988	592.923	953.252	-0.68501	6.33e-08	4.37e-07
LPL9_2724	598.157	960.434	-0.68316	9.14e-08	6.19e-07
LPL9_1696	134.521	215.892	-0.68247	0.00011324	0.00042686
LPL9_0762	268.642	431.055	-0.68219	3.13e-06	1.6e-05
LPL9_1062	532.997	854.678	-0.68125	1.64e-07	1.06e-06
LPL9_1835	264.041	423.28	-0.68085	2.56e-06	1.34e-05
LPL9_1616	517.938	828.948	-0.6785	1.83e-07	1.17e-06
LPL9_2430	661.298	1058.1	-0.6781	1.23e-07	8.11e-07
LPL9_1478	513.35	820.084	-0.67583	1.6e-07	1.04e-06
LPL9_2377	10840.4	17305.1	-0.67478	1.66e-09	1.45e-08
LPL9_2584	6058.97	9668.03	-0.67415	5.95e-08	4.15e-07
LPL9_0901	567.923	903.623	-0.67003	2.15e-07	1.36e-06
LPL9_0836	925.713	1471.21	-0.66837	5.03e-08	3.55e-07
LPL9_0096	56.3724	89.5331	-0.66743	0.0044472	0.01153
LPL9_1830	1268.92	2014.1	-0.66654	2.82e-08	2.09e-07
LPL9_1983	490.86	778.916	-0.66616	0.00029013	0.00098036
LPL9_1065	703.638	1110.67	-0.65853	1.61e-07	1.04e-06
LPL9_2605	300.236	473.745	-0.65801	3.94e-06	1.99e-05
LPL9_1625	570.091	897.999	-0.65552	3.43e-07	2.09e-06
LPL9_2557	15585.9	24549.4	-0.65545	4.15e-09	3.48e-08
LPL9_2568	686.164	1079.29	-0.65345	1.93e-07	1.23e-06
LPL9_2394	224.942	353.007	-0.65014	1.8e-05	7.97e-05
LPL9_2665	1409.03	2210.7	-0.6498	6.06e-08	4.22e-07
LPL9_2512	51.6478	81.0069	-0.64934	0.0054677	0.013891
LPL9_2376	14864	23305.9	-0.64888	5.88e-09	4.87e-08
LPL9_2580	6547.02	10263.4	-0.64861	3.12e-06	1.6e-05
LPL9_2571	3420.23	5349.67	-0.64536	1.39e-08	1.07e-07
LPL9_0663	472.506	738.244	-0.64377	1.05e-06	5.92e-06
LPL9_1780	437.874	683.525	-0.64248	1.68e-06	8.98e-06
LPL9_0859	898.281	1398.83	-0.63898	1.73e-07	1.11e-06
LPL9_1414	6274.83	9769.99	-0.63878	1.22e-08	9.59e-08
LPL9_1540	721.053	1121.81	-0.63766	2.94e-07	1.82e-06
LPL9_2293	574.784	894.004	-0.63726	6.12e-07	3.55e-06
LPL9_2963	3937.15	6122.54	-0.63698	2.34e-05	0.00010253
LPL9_1485	1204.19	1871.16	-0.63587	1.16e-07	7.71e-07
LPL9_2237	309.215	479.526	-0.633	0.00041004	0.0013367
LPL9_2333	81.7827	126.562	-0.62998	0.003223	0.0087036
LPL9_1662	312.572	483.124	-0.62821	0.021083	0.045394
LPL9_0846	417.99	645.088	-0.62603	3.37e-06	1.71e-05
LPL9_1574	78.3905	120.636	-0.62191	0.0036969	0.0098674
LPL9_1723	1591.77	2449.46	-0.62183	1.59e-07	1.04e-06
LPL9_0688	3060.1	4701.05	-0.6194	6.19e-08	4.29e-07
LPL9_2725	565.433	866.925	-0.61655	2.03e-06	1.06e-05
LPL9_1722	5644.55	8641.19	-0.61437	5.56e-08	3.9e-07
LPL9_1907	135.126	206.829	-0.61413	0.00056923	0.0017889
LPL9_2928	140.754	215.24	-0.61277	0.00039939	0.001307
LPL9_1779	1749.9	2672.78	-0.61107	1.47e-07	9.64e-07
LPL9_1834	449.348	685.309	-0.60892	7.24e-06	3.44e-05
LPL9_1823	440.673	671.019	-0.60664	6.62e-06	3.17e-05
LPL9_0730	261.923	398.387	-0.60503	0.0011034	0.0032728
LPL9_1406	1027.94	1563.12	-0.60467	6.25e-07	3.61e-06
LPL9_1922	377.986	574.005	-0.60273	0.00024127	0.00083602
LPL9_1499	358.402	544.004	-0.60204	1.5e-05	6.79e-05
LPL9_0838	1585.93	2404.11	-0.60017	4.47e-07	2.65e-06
LPL9_0242	165.986	251.553	-0.5998	0.00019449	0.00069387
LPL9_1191	2066.63	3128.33	-0.59812	3.44e-07	2.09e-06
LPL9_1421	206.573	312.215	-0.59589	0.00015568	0.00056575
LPL9_1031	939.44	1419.5	-0.59551	1.16e-06	6.4e-06
LPL9_2556	9063.9	13691.1	-0.59503	9.08e-08	6.17e-07
LPL9_0515	1048.55	1580.84	-0.59229	1.63e-05	7.25e-05
LPL9_1501	631.425	950.968	-0.59079	3.14e-06	1.61e-05
LPL9_0424	270.773	407.354	-0.5892	6.93e-05	0.00027434
LPL9_1785	1006.49	1512.26	-0.58738	1.17e-06	6.43e-06
LPL9_2028	880.342	1321.54	-0.58608	0.003487	0.0093763
LPL9_2188	487.461	731.243	-0.58506	1.31e-05	6.08e-05
LPL9_1417	439.365	657.896	-0.58244	1.34e-05	6.15e-05
LPL9_2081	314.394	470.627	-0.58201	6.03e-05	0.00024276
LPL9_1831	738.395	1104.39	-0.58078	4.56e-06	2.27e-05
LPL9_0097	88.0899	131.648	-0.57963	0.0056708	0.014335
LPL9_1504	1155.24	1723.37	-0.57704	1.57e-06	8.43e-06
LPL9_1636	1518.34	2260.39	-0.57408	1.11e-06	6.22e-06
LPL9_2979	180.691	268.972	-0.57393	0.0003815	0.001255
LPL9_1006	62.4908	93.0198	-0.57389	0.012424	0.028352
LPL9_1401	2558.2	3805.29	-0.57287	6.49e-07	3.74e-06
LPL9_1034	322.044	478.631	-0.57165	6.1e-05	0.00024447
LPL9_1771	696.751	1034.13	-0.5697	5.83e-06	2.84e-05
LPL9_1652	255.425	378.68	-0.56808	0.00013496	0.00049689
LPL9_2406	748.2	1108.68	-0.56735	6.08e-06	2.94e-05
LPL9_2646	66.1893	97.8971	-0.56467	0.013258	0.02993
LPL9_1730	1566.2	2315.22	-0.56388	1.38e-06	7.44e-06
LPL9_1732	22000.1	32511.6	-0.56344	3.88e-07	2.33e-06
LPL9_1590	306.013	451.915	-0.56246	8.11e-05	0.00031421
LPL9_2374	88.5731	130.708	-0.56141	0.0051199	0.013083
LPL9_0425	811.164	1196.32	-0.56054	5.88e-06	2.85e-05
LPL9_1016	3673.31	5413.52	-0.55949	1.14e-06	6.32e-06
LPL9_1435	6023.35	8869.47	-0.55828	8.84e-07	5.02e-06
LPL9_1725	3460	5092.39	-0.55757	9.47e-07	5.35e-06
LPL9_1498	206.801	304.237	-0.55695	0.00037006	0.0012269
LPL9_1899	64.5731	94.8758	-0.55511	0.021015	0.045341
LPL9_1456	142.518	209.392	-0.55506	0.0011068	0.0032752
LPL9_0006	3068.26	4499.34	-0.55229	9.13e-05	0.00034983
LPL9_2076	127.025	186.249	-0.55212	0.0021901	0.0061165
LPL9_1808	198.409	290.772	-0.55141	0.00046984	0.0015027
LPL9_2263	62.9147	91.9487	-0.54743	0.015575	0.034698
LPL9_0843	643.871	940.457	-0.54659	1.59e-05	7.12e-05
LPL9_0112	5134.79	7493.39	-0.54531	1.34e-06	7.24e-06
LPL9_2384	1656.04	2415.11	-0.54435	2.73e-06	1.42e-05
LPL9_2625	171.678	250.079	-0.54268	0.00076945	0.0023625
LPL9_0937	1959.97	2850.16	-0.54022	0.00028221	0.0009595
LPL9_0847	594.263	863.623	-0.5393	3.58e-05	0.00015006
LPL9_1827	1183.41	1718.59	-0.53828	6.89e-06	3.29e-05
LPL9_0754	343.385	497.693	-0.53543	0.00013301	0.00049112
LPL9_0915	342.946	496.94	-0.53509	0.00016199	0.00058703
LPL9_0012	1987.05	2878.99	-0.53494	2.74e-06	1.42e-05
LPL9_1436	1394.03	2015.81	-0.53209	2.54e-05	0.00011007
LPL9_0323	292.706	422.683	-0.53013	0.00027201	0.00093227
LPL9_2361	1793.19	2588.19	-0.52941	4.4e-06	2.2e-05
LPL9_1853	925.386	1335.49	-0.52925	1.91e-05	8.4e-05
LPL9_2578	3271.46	4720.84	-0.52911	3.67e-06	1.86e-05
LPL9_1032	175.264	252.82	-0.52858	0.0015232	0.0043794
LPL9_1015	603.047	868.776	-0.52671	4.19e-05	0.00017374
LPL9_1486	741.919	1068.84	-0.52671	2.81e-05	0.00012084
LPL9_1738	1363.08	1962.52	-0.52583	1.42e-05	6.45e-05
LPL9_1995	123.771	178.024	-0.5244	0.010991	0.025495
LPL9_0144	1555.39	2235.45	-0.52329	9.55e-06	4.48e-05
LPL9_2025	96.7433	138.979	-0.52263	0.0073196	0.017862
LPL9_1818	4057.23	5827.97	-0.5225	4.67e-06	2.31e-05
LPL9_2663	3199.03	4594.63	-0.52231	4.44e-06	2.22e-05
LPL9_1125	251.879	361.627	-0.52177	0.00043077	0.00139
LPL9_0426	379.651	544.997	-0.52157	0.00016287	0.00058935
LPL9_2468	102.985	147.701	-0.52025	0.016551	0.036711
LPL9_2443	1179.44	1691.29	-0.52002	1.4e-05	6.39e-05
LPL9_t058	107.143	153.639	-0.52001	0.021093	0.045394
LPL9_1645	4265.41	6114.47	-0.51954	4.16e-06	2.08e-05
LPL9_1724	5594.91	8015.91	-0.51875	4.15e-06	2.08e-05
LPL9_1472	7229.96	10343	-0.5166	4.51e-06	2.24e-05
LPL9_1537	190.29	272.165	-0.51629	0.0014807	0.004267
LPL9_2485	583.366	834.244	-0.51607	7.43e-05	0.00029187
LPL9_0837	1716.95	2454.86	-0.51579	1.21e-05	5.62e-05
LPL9_1729	1502.71	2144.18	-0.51286	1.35e-05	6.21e-05
LPL9_1646	3113.16	4432.66	-0.50979	7.47e-06	3.54e-05
LPL9_0957	1701.92	2419.39	-0.50748	1.74e-05	7.73e-05
LPL9_2197	347.487	493.585	-0.50634	0.00036863	0.0012238
LPL9_0777	254.242	360.955	-0.50561	0.0025439	0.0070345
LPL9_2061	474.102	673.003	-0.50541	0.014874	0.033253
LPL9_1624	583.129	827.5	-0.50494	7.29e-05	0.00028715
LPL9_1387	1038.46	1473.42	-0.50472	3.73e-05	0.00015585
LPL9_1977	2307.3	3270.81	-0.50344	1.41e-05	6.44e-05
LPL9_1557	144.007	204.102	-0.50315	0.012756	0.029022
LPL9_0606	382	541.192	-0.50257	0.00029845	0.001004
LPL9_2714	750.434	1062.88	-0.50218	5.91e-05	0.00023891
LPL9_2940	941.358	1329.88	-0.49848	5.4e-05	0.00021938
LPL9_1375	18532.7	26160.9	-0.49734	7.99e-06	3.76e-05
LPL9_1591	448.375	632.868	-0.4972	0.0015687	0.0044898
LPL9_2386	2660.24	3753.04	-0.4965	1.32e-05	6.09e-05
LPL9_0173	464.846	654.405	-0.49343	0.00024517	0.00084723
LPL9_1804	1688.07	2374.02	-0.49196	2.74e-05	0.00011787
LPL9_2026	204.336	287.167	-0.49095	0.0023193	0.0064486
LPL9_1726	1956.57	2748.37	-0.49025	2.47e-05	0.00010721
LPL9_2352	436.958	613.04	-0.48849	0.00033469	0.0011184
LPL9_0246	1428.23	2003.59	-0.48836	3.38e-05	0.0001426
LPL9_1462	1523.22	2135.41	-0.4874	3.35e-05	0.00014153
LPL9_1820	1605.39	2250.44	-0.48728	3.5e-05	0.00014721
LPL9_1978	715.708	1002.48	-0.48613	0.00014533	0.0005312
LPL9_2939	551.24	770.075	-0.48232	0.0001859	0.00066509
LPL9_2961	1234.41	1724.29	-0.48217	0.00021969	0.00077397
LPL9_0783	524.492	732.363	-0.48164	0.00027412	0.00093703
LPL9_0907	7139.48	9939.49	-0.47735	2.39e-05	0.00010415
LPL9_2612	6213.06	8647.79	-0.47703	1.85e-05	8.17e-05
LPL9_0844	1460.42	2027.2	-0.47311	7.97e-05	0.00030956
LPL9_1326	359.511	499.038	-0.47311	0.00087463	0.0026532
LPL9_0979	201.397	279.394	-0.47226	0.0026887	0.0073866
LPL9_1579	1010.18	1400.15	-0.47097	0.00012171	0.00045403
LPL9_1136	3058.5	4233.53	-0.46903	5.24e-05	0.00021325
LPL9_1129	1915.53	2643.53	-0.46472	9.53e-05	0.00036464
LPL9_0840	1589.51	2192.22	-0.46382	0.00010803	0.00040965
LPL9_2942	1224.9	1686.23	-0.46114	0.00012745	0.00047196
LPL9_2554	424.933	584.283	-0.45943	0.00066869	0.0020715
LPL9_2264	216.541	297.738	-0.4594	0.0030486	0.0082768
LPL9_1833	404.323	555.743	-0.45891	0.0007737	0.0023697
LPL9_1189	1462.47	2006.7	-0.45642	0.00011923	0.00044544
LPL9_0956	1867.74	2560.82	-0.45531	0.00011152	0.00042161
LPL9_1403	2319.34	3178.45	-0.45461	7.67e-05	0.00030009
LPL9_1518	820.265	1122.43	-0.45246	0.00027236	0.00093227
LPL9_2228	1014.73	1387.67	-0.45157	0.00019303	0.00068963
LPL9_1647	1527.89	2088.86	-0.45118	0.00012715	0.00047155
LPL9_1473	392.711	536.849	-0.45105	0.0010077	0.00301
LPL9_2278	122.744	167.759	-0.45073	0.012982	0.029438
LPL9_0154	169.368	231.066	-0.44814	0.0076364	0.018492
LPL9_1817	1183.96	1613.61	-0.44668	0.00021705	0.00076571
LPL9_1748	1568.72	2135.62	-0.44507	0.00017084	0.00061484
LPL9_0868	2367.13	3217.53	-0.44281	0.00017559	0.00063
LPL9_1290	938.456	1275.11	-0.44227	0.00032733	0.0010953
LPL9_0668	345.187	468.936	-0.44201	0.0020846	0.005854
LPL9_1949	4753.18	6454.53	-0.44142	8.04e-05	0.00031176
LPL9_0001	1474.16	2001.55	-0.44122	0.00020196	0.00071647
LPL9_0334	144.502	195.988	-0.43968	0.01137	0.026205
LPL9_1130	1395.87	1891.47	-0.43834	0.00027911	0.00095153
LPL9_1538	248.658	336.701	-0.43731	0.0066569	0.016474
LPL9_1381	5383.07	7287.53	-0.437	0.00011307	0.00042682
LPL9_1509	1069.71	1447.15	-0.43599	0.00035623	0.0011841
LPL9_2360	819.358	1106.83	-0.43387	0.00052194	0.0016485
LPL9_1638	681.754	919.208	-0.43114	0.00053029	0.0016727
LPL9_1497	28188.3	37950	-0.429	0.00011802	0.00044156
LPL9_1495	2274.28	3059.3	-0.42779	0.0002071	0.00073267
LPL9_2393	3238.31	4345.11	-0.42415	0.00024329	0.00084186
LPL9_1776	172.49	231.33	-0.42344	0.012515	0.028533
LPL9_1728	905.688	1214.32	-0.42306	0.00063918	0.0019915
LPL9_1877	3357.51	4492.64	-0.42017	0.00022536	0.00078954
LPL9_2260	402.625	538.034	-0.41826	0.0072018	0.017642
LPL9_2661	214.177	285.995	-0.41718	0.0096252	0.022575
LPL9_2383	246.73	329.414	-0.41697	0.0060482	0.015153
LPL9_2082	1732.4	2310.78	-0.41561	0.013789	0.031018
LPL9_1826	3484.49	4647.78	-0.4156	0.00028036	0.0009545
LPL9_1836	870.251	1160.59	-0.41535	0.00093113	0.0028143
LPL9_0731	284.813	379.8	-0.41523	0.0044731	0.011585
LPL9_1627	2438.67	3251.34	-0.41494	0.00028846	0.00097683
LPL9_0880	1080.03	1438.09	-0.41308	0.00078161	0.0023911
LPL9_1914	2121.86	2819.56	-0.41014	0.00053978	0.0017006
LPL9_1135	2338.75	3103.87	-0.40833	0.00046983	0.0015027
LPL9_1448	15381.4	20408.6	-0.40799	0.00022658	0.00079179
LPL9_1508	350.239	464.462	-0.40722	0.0044967	0.011623
LPL9_1487	740.175	979.482	-0.40415	0.0011909	0.0034994
LPL9_2295	1191.57	1576.25	-0.40364	0.00080388	0.0024503
LPL9_2668	586.072	774.826	-0.40279	0.0019342	0.0054497
LPL9_0664	242.92	320.546	-0.40005	0.012117	0.0277
LPL9_2356	933.24	1228.8	-0.39694	0.0012638	0.0036964
LPL9_0294	1462.89	1926.15	-0.39689	0.00071361	0.002199
LPL9_1622	3470.71	4569.68	-0.39686	0.0004492	0.0014421
LPL9_1276	1560.69	2047.93	-0.39198	0.00084731	0.0025734
LPL9_2901	214.823	281.438	-0.38967	0.011616	0.026652
LPL9_0879	729.069	952.782	-0.38609	0.0026723	0.0073526
LPL9_1675	654.548	855.061	-0.38553	0.0024633	0.0068191
LPL9_1389	2258.85	2949.7	-0.38498	0.00095208	0.0028676
LPL9_1680	1900.64	2479.21	-0.38339	0.0011807	0.0034734
LPL9_1484	2556.96	3334.18	-0.3829	0.00099629	0.0029795
LPL9_1483	1126.07	1467.93	-0.38248	0.0013023	0.0038005
LPL9_1035	364.36	474.754	-0.38181	0.0067933	0.016755
LPL9_1789	2719.77	3539.15	-0.37992	0.00093218	0.0028143
LPL9_2636	484.037	629.19	-0.37838	0.0045794	0.011812
LPL9_2558	236.069	306.304	-0.37576	0.014134	0.031712
LPL9_1770	1132.95	1468.93	-0.37468	0.0019042	0.0053771
LPL9_2622	2773.7	3596	-0.37458	0.0010384	0.0030945
LPL9_2407	586.219	759.802	-0.37418	0.0043885	0.011418
LPL9_0629	365.549	472.571	-0.37047	0.0093054	0.021947
LPL9_1519	779.647	1007.43	-0.36979	0.003081	0.0083556
LPL9_1404	1839.67	2375.35	-0.36869	0.0016153	0.0046128
LPL9_1017	1609.64	2077.5	-0.36812	0.0017966	0.0050903
LPL9_1187	232.707	300.267	-0.36773	0.019128	0.041625
LPL9_2696	1434.34	1847.96	-0.36554	0.0021691	0.0060643
LPL9_2292	703.916	906.186	-0.3644	0.0037569	0.0099961
LPL9_1453	317.263	408.355	-0.36414	0.0115	0.026456
LPL9_0256	785.82	1010.68	-0.36306	0.0045729	0.011808
LPL9_0133	243.798	313.558	-0.36305	0.01822	0.039924
LPL9_0914	261.431	336.208	-0.36293	0.018268	0.039994
LPL9_2688	737.565	947.271	-0.36101	0.0043677	0.011382
LPL9_1005	374.861	480.639	-0.3586	0.0094262	0.022152
LPL9_1003	1967.75	2518.34	-0.35592	0.0052375	0.01336
LPL9_1699	876.062	1120.18	-0.35463	0.0043034	0.011261
LPL9_1637	791.296	1010.54	-0.35284	0.0040951	0.010794
LPL9_2567	754.783	963.736	-0.35258	0.0055345	0.014026
LPL9_2137	6208.93	7924.57	-0.35199	0.0039558	0.010459
LPL9_2141	1051.54	1340.9	-0.3507	0.0041442	0.010889
LPL9_1399	1663.96	2117.86	-0.34798	0.0034912	0.0093778
LPL9_2347	561.577	714.401	-0.34725	0.0082178	0.019693
LPL9_0226	483.927	615.434	-0.34682	0.0077724	0.018786
LPL9_0617	618.323	786.159	-0.34646	0.0084099	0.020077
LPL9_1612	985.607	1252.15	-0.34532	0.0051232	0.013083
LPL9_2962	4275.17	5424.87	-0.34361	0.019105	0.041611
LPL9_1972	389.5	493.358	-0.34101	0.016862	0.03724
LPL9_0945	994.682	1259.52	-0.34057	0.0051113	0.013083
LPL9_1452	418.117	529.225	-0.33998	0.01319	0.029803
LPL9_2695	669.721	847.074	-0.33893	0.0083779	0.02002
LPL9_2241	2655.01	3352.6	-0.33656	0.0037142	0.0099032
LPL9_1752	3060.6	3860.09	-0.33482	0.0037924	0.010069
LPL9_1045	1192.9	1501.97	-0.33238	0.0064888	0.016146
LPL9_1921	641.827	807.101	-0.33056	0.011127	0.025717
LPL9_2673	383.574	480.602	-0.32534	0.017862	0.039173
LPL9_0217	1532.19	1918.66	-0.3245	0.0066597	0.016474
LPL9_0618	567.632	710.426	-0.32373	0.013183	0.029803
LPL9_0946	963.36	1204.97	-0.32285	0.0093803	0.022082
LPL9_1882	1540.59	1923.08	-0.31993	0.0073508	0.017903
LPL9_1623	666.386	829.982	-0.31672	0.012398	0.028317
LPL9_1982	578.651	720.254	-0.31581	0.021041	0.04536
LPL9_0344	1074.88	1337.23	-0.31508	0.0091934	0.021743
LPL9_1761	1783.01	2217.76	-0.31478	0.0075109	0.018258
LPL9_1411	2279.77	2834.34	-0.31412	0.007289	0.017804
LPL9_1765	781.994	972.003	-0.3138	0.013076	0.029598
LPL9_1767	1021.6	1269.7	-0.31366	0.010429	0.024279
LPL9_0007	6172.89	7652.45	-0.30997	0.006334	0.015791
LPL9_0897	655.127	811.766	-0.30929	0.019761	0.042892
LPL9_1716	428.903	530.862	-0.30769	0.023347	0.049948
LPL9_2325	1282.44	1587.27	-0.30765	0.0097124	0.022716
LPL9_2472	827.999	1024.18	-0.30677	0.020681	0.044735
LPL9_1644	4067.51	5028.08	-0.30586	0.0065311	0.016219
LPL9_2385	2159.73	2668.04	-0.30493	0.0074604	0.018153
LPL9_1402	1381.71	1706.79	-0.30483	0.0097049	0.022716
LPL9_0857	1228.34	1517.31	-0.30481	0.011627	0.026652
LPL9_1388	1582.55	1953.75	-0.304	0.010734	0.024945
LPL9_2720	834.744	1030.47	-0.3039	0.014601	0.0327
LPL9_2370	1538.47	1895.79	-0.3013	0.0096921	0.02271
LPL9_0610	918.464	1126.7	-0.29481	0.018464	0.040362
LPL9_0934	1437.95	1759.34	-0.29102	0.011597	0.026633
LPL9_0947	7941.48	9694.81	-0.2878	0.011418	0.026293
LPL9_1772	1545.73	1882.3	-0.28421	0.015613	0.034752
LPL9_1128	1860.17	2264.58	-0.28381	0.017114	0.037761
LPL9_1788	946.485	1150.07	-0.28107	0.02084	0.045003
LPL9_0995	11426.7	13857.8	-0.27829	0.01465	0.032782
LPL9_1610	2280.38	2760.66	-0.27574	0.018468	0.040362
LPL9_0219	2159.97	2612.27	-0.27429	0.017592	0.038682
LPL9_0943	4224.24	5103.51	-0.2728	0.017616	0.0387
LPL9_0225	3632.15	4372.57	-0.26765	0.019581	0.042575
LPL9_1844	5148.31	6186.16	-0.26495	0.017159	0.037827
LPL9_1626	3660.54	4391.46	-0.26265	0.020801	0.044955
LPL9_0711	3495.85	4175	-0.25613	0.021594	0.046393
LPL9_0563	0	3.82862	#NAME?	0.013598	0.030617
